# Supplementary material for: Effect of intrapulmonary percussive ventilation on intensive care unit length of stay, the incidence of pneumonia and gas exchange in critically ill patients: A systematic review
Source: PLoS One. 2021 Jul 28;16(7):e0255005. doi: 10.1371/journal.pone.0255005 (PMC8318278; doi:10.1371/journal.pone.0255005)
Supplement: S2 File — (XLSM) [file pone.0255005.s004.xlsm]

## Sheet: SR search results abstracts and
study number	author	year	title	journal	volume	pages	abstract	include	reason_for_exclusion	additional_reason_for_exclusion	notes
S1	Karashima, T.; Mimura-Kimura, Y.; Miyakawa, K.; Nakamura, A.; Shimahara, F.; Kamei, H.; Mimura, Y.	2019	Variations in the Efficiency of Albuterol Delivery and Intrapulmonary Effects With Differential Parameter Settings on Intrapulmonary Percussive Ventilation	Respiratory Care	64	502-508	BACKGROUND: Intrapulmonary percussive ventilation (IPV) is used for airway clearance and delivery of aerosol medications, including bronchodilators. Despite the common use of IPV for drug delivery, few data are available regarding optimization of inhalation therapy with IPV. In this study, we investigated the influence of IPV setting parameters and lung mechanics on drug delivery via IPV alone. M…	no	Study not conducted in ICU/HDU	study not done in human (lab study)
S2	Castrillo, L. D.; Lacombe, M.; Bore, A.; Vaugier, I.; Falaize, L.; Orlikowski, D.; Prigent, H.; Lofaso, F.	2019	Comparison of Two Cough-Augmentation Techniques Delivered by a Home Ventilator in Subjects With Neuromuscular Disease	Respiratory Care	64	255-261	BACKGROUND: Breath-stacking, which consists of taking 2 or more consecutive ventilator insuffiations without exhaling, is a noninvasive and inexpensive cough-assistance technique for patients with neuromuscular disease. Volumetric cough mode (VCM) is a recently introduced ventilator mode consisting of a programmable intermittent deep breath equal to a set percentage of the baseline tidal volume. …	no	Study not involving IPV/Metaneb/percussionaire/Percussionator/impulsator/IMP2	stuudy not conducted in ICU/HDU
S3	Sharma, R.; Prickett, M.; Coleman, J. M.; Hixon, J. L.; Wolfe, L. F.	2018	Adherence to therapy and patient reported satisfaction using a novel airway clearance and lung expansion treatment in motor neuron disease (MND) and cystic fibrosis (CF) patients in the home setting	American Journal of Respiratory and Critical Care Medicine. Conference: American Thoracic Society International Conference, ATS	197		RATIONALE: Airway clearance therapy is a key component of care for many patients, including those with CF and neuromuscular disorders such as MND. Patients with CF suffer hyperproduction of thick pulmonary secretions. MND patients have low lung volumes and a weak cough. Both groups are at risk for pulmonary complications. Airway clearance, hyperinflation, and cough assistance therapies are common…	no	Study not conducted in ICU/HDU
S4	Scala, R.; Pisani, L.	2018	Noninvasive ventilation in acute respiratory failure: which recipe for success?	European Respiratory Review	27	15	Noninvasive positive-pressure ventilation (NPPV) to treat acute respiratory failure has expanded tremendously over the world in terms of the spectrum of diseases that can be successfully managed, the locations of its application and achievable goals. The turning point for the successful expansion of NPPV is its ability to achieve the same physiological effects as invasive mechanical ventilation w…	no	Study not involving IPV/Metaneb/percussionaire/Percussionator/impulsator/IMP2
S5	Reychler, Gregory; Debier, Emilie; Contal, Olivier; Audag, Nicolas	2018	Intrapulmonary Percussive Ventilation as an Airway Clearance Technique in Subjects With Chronic Obstructive Airway Diseases	Respiratory Care	63	620-631	BACKGROUND: Airway clearance techniques are regularly proposed as a part of the treatment in chronic obstructive airway diseases. Intrapulmonary percussive ventilation (IPV) is used as an airway clearance technique in patients affected by excessive lung secretions. The aim of this systematic review is to summarize the physiological and clinical effects related to the use of IPV as an airway clear…	no		Systematic review
S6	Nicolini, A.; Grecchi, B.; Ferrari-Bravo, M.; Barlascini, C.	2018	Safety and effectiveness of the high-frequency chest wall oscillation vs intrapulmonary percussive ventilation in patients with severe COPD	International Journal of Chronic Obstructive Pulmonary Disease	13	617-625	Purpose: Chest physiotherapy is an important tool in the treatment of COPD. Intrapulmonary percussive ventilation (IPV) and high-frequency chest wall oscillation (HFCWO) are techniques designed to create a global percussion of the lung which removes secretions and probably clears the peripheral bronchial tree. We tested the hypothesis that adding IPV or HFCWO to the best pharmacological therapy (…	yes			Full text review
S7	Muise, E. D.; Fiorino, E. K.; Mootoo, S.; Heiman, H.	2018	Long segment tracheal stenosis responds to nasopharyngeal percussive flow ventilation	American Journal of Respiratory and Critical Care Medicine. Conference: American Thoracic Society International Conference, ATS	197		Background: Percussive flow ventilation is a high frequency ventilator strategy used to mobilize airway secretions and uniformly distribute gas flow in lung failure states. We present a case of nasopharyngeal percussive flow ventilation (NPFV) for secretion mobilization and airway clearance in a patient with long segment tracheal stenosis secondary to complete tracheal rings, which has not previo…	no	Participant age is less than 16
S8	Liesching, T. N.; Huynh, T.; Cereda, M.; Diette, G. B.	2018	Treatment with The MetaNeb (R) System in High-Risk Post-Surgical Patients Reduced Hospital and Intensive Care Unit Length of Stay	American Journal of Respiratory and Critical Care Medicine	197	2		yes			get abstract and full text
S9	Lauwers, E.; Ides, K.; Van Hoorenbeeck, K.; Verhulst, S.	2018	The effect of intrapulmonary percussive ventilation in pediatric patients: A systematic review	Pediatric Pulmonology	53	1463-1474	Background Intrapulmonary percussive ventilation (IPV) is frequently used in clinical practice to enhance sputum evacuation and lung recruitment. However, the evidence in different respiratory pathologies, especially in children, is still lacking. This systematic review aims to enlist the effectiveness of IPV as an airway clearance technique in pediatric patients. Data sourcesStudy selectionA sys…	no	Participant age is less than 16		It’s a systematic review
S10	Jaramillo, J.; Budd, L.; Gregory, M.; Molitor, M.; Williams, S.	2018	Admistering inhaled alteplase (TPA) as an airway clearance adjunct after pulmonary hemorrage causing bronchial blood clots with mucus plugging in pediatric patient during ECMO	ASAIO Journal	64 (Supplement 2)	14	Objective: To report the use of inhaled Alteplase (TPA) after a pulmonary hemorrhage causing bronchial blood clots with mucus plugging as an adjunct to standard airway clearance techniques in a pediatric patient during extracorporeal membrane oxygenation (ECMO). Design(s): Case Report Interventions and Results: Our patient is 6 years old with a history of chromosome 3 deletion, cystic lung lesion…	no	Participant age is less than 16
S11	Huynh, T.; Cereda, M.; Diette, G.; Liesching, T.	2018	Treatment with metaneb therapy reduces postoperative pulmonary complications: A multicenter trial	Critical Care Medicine	46 (Supplement 1)	9	Learning Objectives: Post-operative pulmonary complications (PPCs) cause high morbidity, mortality and healthcare expenditures. Treatment of patients at high risk of PPCs with aggressive pulmonary management may help prevent these complications. The MetaNeb System is a device that delivers continuous highfrequency oscillation (CHFO) and positive expiratory pressure (CPEP) to facilitate pulmonary …	yes		obtain full text for review	for full text review
S12	Godet, T.; Jabaudon, M.; Blondonnet, R.; Tremblay, A.; Audard, J.; Rieu, B.; Pereira, B.; Garcier, J. M.; Futier, E.; Constantin, J. M.	2018	High frequency percussive ventilation increases alveolar recruitment in early acute respiratory distress syndrome: An experimental, physiological and CT scan study	Critical Care	22 (1) (no pagination)		Background: High frequency percussive ventilation (HFPV) combines diffusive (high frequency mini-bursts) and convective ventilation patterns. Benefits include enhanced oxygenation and hemodynamics, and alveolar recruitment, while providing hypothetic lung-protective ventilation. No study has investigated HFPV-induced changes in lung aeration in patients with early acute respiratory distress syndr…	no	Study not involving IPV/Metaneb/percussionaire/Percussionator/impulsator/IMP2
S13	Fernandez-Carmona, A.; Olivencia-Pena, L.; Yuste-Ossorio, M. E.; Penas-Maldonado, L.; Working Grp Mech Home, Ventilati	2018	Ineffective cough and mechanical mucociliary clearance techniques	Medicina Intensiva	42	50-59	Cough is a fundamental defense mechanism for keeping the airway free of foreign elements. Life-threatening situations may arise when cough proves ineffective as a result of muscle weakness or altered mucociliary function. When a patient is unable to cough effectively, techniques are required to either reinforce or replace cough capacity. The use of mechanical systems that facilitate or substitute…	no		It is a review not a trial
S14	Dingemans, J.; Eyns, H.; Willekens, J.; Monsieurs, P.; Van Houdt, R.; Cornelis, P.; Malfroot, A.; Crabbe, A.	2018	Intrapulmonary percussive ventilation improves lung function in cystic fibrosis patients chronically colonized with Pseudomonas aeruginosa: a pilot cross-over study	European Journal of Clinical Microbiology and Infectious Diseases	37	1143-1151	High levels of shear stress can prevent and disrupt Pseudomonas aeruginosa biofilm formation in vitro. Intrapulmonary percussive ventilation (IPV) could be used to introduce shear stress into the lungs of cystic fibrosis (CF) patients to disrupt biofilms in vivo. We performed a first-of-its-kind pilot clinical study to evaluate short-term IPV therapy at medium (200 bursts per minute, bpm) and hig…	maybe		Obtain full text for review
S15	Conti, C.; Falcier, E.; Roma, E.; Garabelli, B.; Iatomasi, M.; De Mattia, E.; Conforti, S.; Gorni, K.; Rao, F.; Sansone, V. A.	2018	Non invasive resolution of a complete left lung atelectasis in a child affected by spinal muscular atrophy type 1	American Journal of Respiratory and Critical Care Medicine. Conference: American Thoracic Society International Conference, ATS	197		Spinal muscular atrophy (SMA) is a genetic neuromuscular disease causing a various spectrum of respiratory impairment, cough inefficacy and dysphagia. In particular, SMA I patients are those affected by the most severe alterations, and frequently need ventilatory support and gastrostomy to overcome them. Nevertheless, difficult secretion management remains an important issue. A 8 years old SMA I …	no	Participant age is less than 16
S16	Conti, C.; Falcier, E.; Roma, E.; Garabelli, B.; Mollar, E.; Iatomasi, M.; Lupone, S.; De Mattia, E.; Zanolini, A.; Fieschi, S.; Rao, F.; Sansone, V. A.	2018	Successful resolution of a refractory parapneumonic pleural effusion with intrapulmonary percussive ventilation in a myotonic dystrophy type 1 patient	American Journal of Respiratory and Critical Care Medicine. Conference: American Thoracic Society International Conference, ATS	197		Myotonic Dystrophy Type 1 (DM1) is a neuromuscular disease causing chronic respiratory failure, dysphagia and cough inefficacy, possibly leading to difficult to treat respiratory infections. A 43 years old male patient, affected by DM1, on nocturnal non invasive ventilation (NIV) and cough assistant (CA) support for 7 years, presented to the Emergency Department with fever and acute respiratory f…	no
S17	Chatwin, M.; Toussaint, M.; Goncalves, M. R.; Sheers, N.; Mellies, U.; Gonzales-Bermejo, J.; Sancho, J.; Fauroux, B.; Andersen, T.; Hov, B.; Nygren-Bonnier, M.; Lacombe, M.; Pernet, K.; Kampelmacher, M.; Devaux, C.; Kinnett, K.; Sheehan, D.; Rao, F.; Villanova, M.; Berlowitz, D.; Morrow, B. M.	2018	Airway clearance techniques in neuromuscular disorders: A state of the art review	Respiratory Medicine	136	98-110	This is a unique state of the art review written by a group of 21 international recognized experts in the field that gathered during a meeting organized by the European Neuromuscular Centre (ENMC) in Naarden, March 2017. It systematically reports the entire evidence base for airway clearance techniques (ACTs) in both adults and children with neuromuscular disorders (NMD). We not only report rando…	no		It is a review not a trial
S18	Cabillic, M.; Gouilly, P.; Reychler, G.	2018	Manual airway clearance techniques in adults and adolescents: What level of evidence?	Revue Des Maladies Respiratoires	35	495-520	Background. - The aim of this systematic literature review was to grade the levels of evidence of the most widely used manual airway clearance techniques. Methods. - A literature search was conducted over the period 1995-2014 from the Medline, PEDro, ScienceDirect, Cochrane Library, REEDOC and kinedoc databases, with the following keywords: "postural drainage", "manual vibrations", "manual chest …	no		it is a review not a trial
S19	Button, B. M.; Wilson, L. M.; Poulsen, M. J.; Wilson, J. W.	2018	Introduction of the metaneb for airway clearance therapy in cystic fibrosis: Feasibility, safety and audit of patient reported outcomes	Pediatric Pulmonology	53 (Supplement 2)	338	Intrapulmonary percussive ventilation has been availabe in Europe and North America for decades and only recently introduced to Australia in the form of the Metaneb. There is little evidence for use of the Metaneb in cystic fibrosis (CF). As part of the clinical introduction of the Metaneb, patient feedback was sought to provide some evidence for its use. Aim(s): To determine whether use of the M…	yes		full text review as setting is not clear in abstract
S20	Ateeli, H.; Jarrett, B.; Swazo, R.; Young, R.; Sandoval, J.; Hernandez, J.; Torabi, M.; Borgstrom, M.; Bime, C.	2018	Safety and Efficacy of Continuous High Frequency Oscillation for Airway Clearance in Mechanically Ventilated Patients: A Single Center Retrospective Review	American Journal of Respiratory and Critical Care Medicine	197	2		maybe		obtain full text for review
S21	Ateeli, H.; Bime, C.	2018	Perceived safety and efficacy of continuous high frequency oscillation for bronchial hygiene by respiratory therapists: A single center survey	American Journal of Respiratory and Critical Care Medicine. Conference: American Thoracic Society International Conference, ATS	197		Background Continuous high frequency oscillation (CHFO) therapy is a relatively new technology of intrapulmonary percussive ventilation for bronchial hygiene. Little is known about the perceived safety and efficacy of CHFO therapy by respiratory therapists. Methods We conducted an online survey of all the registered respiratory therapists (RTs) who use the continuous high frequency oscillation (C…	no		survey paper
S22	Anderson, P.; Johnstone, B.	2018	Retrospective clinical data on IPV therapy in children with cystic fibrosis	Journal of Cystic Fibrosis	17 (Supplement 3)	S97-S98	Objectives: Intrapulmonary Percussive Ventilation (IPV) therapy is emerging as a possible effective respiratory therapy for some difficult clinical situations in cystic fibrosis (CF) (1). IPV therapy was introduced at Royal Hospital for Children (RHC) Glasgow in 2014. Currently it is used to help treat difficult cases that are not responding to conventional therapies. We looked at retrospective c…	maybe
S23	Wang, J. R.; Cui, Z. B.; Liu, S. H.; Gao, X. L.; Gao, P.; Shi, Y.; Guo, S. F.; Li, P. P.	2017	Early use of noninvasive techniques for clearing respiratory secretions during noninvasive positivepressure ventilation in patients with acute exacerbation of chronic obstructive pulmonary disease and hypercapnic encephalopathy	Medicine	96	8	Noninvasive positive-pressure ventilation (NPPV) might be superior to conventional mechanical ventilation (CMV) in patients with acute exacerbations of chronic obstructive pulmonary disease (AECOPDs). Inefficient clearance of respiratory secretions provokes NPPV failure in patients with hypercapnic encephalopathy (HE). This study compared CMV and NPPV combined with a noninvasive strategy for clea…	no		study did not involve IZPV intervention
S24	van Ginderdeuren, F.; Vandenplas, Y.; Deneyer, M.; Vanlaethem, S.; Buyl, R.; Kerckhofs, E.	2017	Effectiveness of airway clearance techniques in children hospitalized with acute bronchiolitis	Pediatric Pulmonology 2017 Feb;52(2):225-231			Copyright release for this abstract has not been granted.			appears to be a study in children. Get abstract then decide
S25	Van Ginderdeuren, F.; Vandenplas, Y.; Deneyer, M.; Vanlaethem, S.; Buyl, R.; Kerckhofs, E.	2017	Influence of bouncing and assisted autogenic drainage on acid gastro-oesophageal reflux in infants	Pediatric Pulmonology	52	1057-1062	OBJECTIVES: To determine the influence of modern airway clearance techniques using assisted autogenic drainage (AAD), whether or not combined with bouncing, on acid gastro-oesophageal reflux (GOR) in infants < 1 year. Methods: In this controlled trial with intra-subject design infants were studied using oesophageal pH monitoring over 24 h, during which they received one 15 min session of bouncing…	no		participants age less than 16
S26	Tiwari, R. V.; Sim, A.; Ho, C. M.; Huang, H. H.	2017	The role of computer tomography (CT) calculated intra-parenchymal tumour volume (IPV) in assessment of patients undergoing partial nephrectomy	European Urology, Supplements	16 (6)	e2434	Introduction & Objectives: Current nephrometry scoring systems are used to determine complexity of renal tumours thus aiding urologists to better decide on surgical approaches for nephron sparing surgeries. However the subjective nature of these scoring systems makes them imperfect. We propose a novel objective scoring system based on CT calculated volume to facilitate better decision making for …	no		Irrelavent study
S27	Priou, P.; Trzepizur, W.; Meslier, N.; Gagnadoux, F.	2017	Update on the respiratory management of patients with chronic neuromuscular disease	Revue De Pneumologie Clinique	73	316-322	Background. - Neuromuscular diseases include a wide range of conditions that may involve potentially life-threatening respiratory complications (infection, respiratory failure). Surveillance and pulmonary function tests. - For patients with neuromuscular diseases, clinical assessment of respiratory function and regular pulmonary function tests are needed to screen for nocturnal respiratory disord…	no		study did not involve IPV intervention
S28	Pieczkoski, S. M.; Margarites, A. G. F.; Sbruzzi, G.	2017	Noninvasive Ventilation During Immediate Postoperative Period in Cardiac Surgery Patients: Systematic Review and Meta-Analysis	Brazilian Journal of Cardiovascular Surgery	32	301-311	Objective: To verify the effectiveness of noninvasive ventilation compared to conventional physiotherapy or oxygen therapy in the mortality rate and prevention of pulmonary complications in patients during the immediate postoperative period of cardiac surgery. Methods: Systematic review and meta-analysis recorded in the International Prospective Register of Ongoing Systematic Reviews (number CRD4…	no		Systematic review
S29	Panitch, H. B.	2017	Respiratory Implications of Pediatric Neuromuscular Disease	Respiratory Care	62	826-848	Children with progressive neuromuscular weakness undergo a stereotypical progression of respiratory involvement, beginning with impaired airway clearance and progressing to nocturnal and then diurnal ventilatory failure. This review examines issues related to airway clearance and mucus mobilization, sleep problems, and use of assisted ventilation in children with neuromuscular diseases. Intervent…	no		participant age less than 16
S30	Morrison, L.; Innes, S.	2017	Oscillating devices for airway clearance in people with cystic fibrosis	Cochrane Database of Systematic Reviews		135	Background Chest physiotherapy is widely prescribed to assist the clearance of airway secretions in people with cystic fibrosis. Oscillating devices generate intra-or extra-thoracic oscillations orally or external to the chest wall. Internally they create variable resistances within the airways, generating controlled oscillating positive pressure which mobilises mucus. Extra-thoracic oscillations…	no		systematic review
S31	Monchil, L.	2017	Airway clearance therapy with devices and mechanism of action in people with cystic fibrosis	Pediatric Pulmonology	52 (Supplement 47)	141-142	Maintaining pulmonary health for patients with cystic fibrosis is an active, ongoing process. There have been several devices developed over the years to enhance effectiveness of airway clearance therapy. These devices can help a patient's adherence to airway clearance plans by giving them independence and control over their therapy (1). These devices can be handheld, portable, with a simple mech…	no		review article
S32	McCormack, P.; Burnham, P.; Southern, K. W.	2017	Autogenic drainage for airway clearance in cystic fibrosis	Cochrane Database of Systematic Reviews	2017 (10) (no pagination)		Background: Autogenic drainage is an airway clearance technique that was developed by Jean Chevaillier in 1967. The technique is characterised by breathing control using expiratory airflow to mobilise secretions from smaller to larger airways. Secretions are cleared independently by adjusting the depth and speed of respiration in a sequence of controlled breathing techniques during exhalation. Th…	no		Systematic review
S33	Lerg, Geralyn	2017	Intrapulmonary Percussive Ventilation as a Lung Recruitment Strategy in Brain-Dead Organ Donors	Progress in Transplantation	27	84-89	To determine the strength of the evidence evaluating the effectiveness of intrapulmonary percussive ventilation (IPV) as a safe alternative or adjunctive therapy to traditional chest physiotherapy (CPT) among potential organ donors.~Objective~Objective~Literature search conducted from February 2015 to November 2015 using PubMed, Cumulative Index of Nursing and Allied Health Literature, Scopus, an…	No		Systematic review
S34	Landon, C.	2017	Use of continuous high-frequency oscillation (CHFO) and continuous positive expiratory pressure (CPEP) therapy in a patient admitted for COPD exacerbation: Quality improvement and unexpected benefit	American Journal of Respiratory and Critical Care Medicine. Conference: American Thoracic Society International Conference, ATS	195		INTRODUCTION: Continuous high-frequency oscillation (CHFO) and continuous positive expiratory pressure (CPEP) therapies have been shown to be effective in treatment of atelectasis and pulmonary secretion clearance. The MetaNeb<sup></sup> System delivers both therapies and aerosol medication to improve mucus clearance and to recruit obstructed bronchi and alveoli. A Quality Improvement evaluation …	yes		case report - review full text
S35	Krawiec, C.; Ballinger, K.; Halstead, E. S.	2017	Intrapulmonary Percussive Ventilation as an Airway Clearance Technique during Venoarterial Extracorporeal Life Support in an Infant with Pertussis	Frontiers in Pediatrics	5	5	Initiation of extracorporeal life support (ECLS) is often followed by complete opacification of pulmonary parenchyma and volume loss. The optimal mechanical ventilator management and lung recruitment strategy of a pediatric patient requiring extracorporeal membrane oxygenation is not known. We present a case of a 4-week old infant who developed a severe pertussis infection requiring ECLS. The sev…	no		participant age less than 16
S36	Ferguson, A.; Wright, S.	2017	Innovative chest physiotherapy techniques (the MetaNeb<sup></sup> System) in the intubated child with extensive burns	Respiratory Medicine Case Reports	22	232-234	Introduction The Metaneb<sup></sup> is a new generation Intrapulmonary Percussive Ventilation device utilised by the physiotherapist to assist airway clearance by providing calibrated oscillations during inspiration up to 3.8Hz. Predominantly used in the adult chronic respiratory patient, with anecdotal evidence in intubated patients, it was also proven to be safe in a paediatric lung model lab s…	no		participant age less than 16
S37	Englert, W.; Morella, T.; Patel, P.; Tero, R.	2017	Application of high frequency oscillatory therapy in-line with mechanical ventilator for secretion removal in burn patients	American Journal of Respiratory and Critical Care Medicine. Conference: American Thoracic Society International Conference, ATS	195		TITLE: Application of High Frequency Oscillatory Therapy In-line with Mechanical Ventilator for Secretion Removal in Burn Patients AUTHORS: William Englert; RRT; Pranav Patel, RRT; Tara Morella, RRT; Robert Tero, RRT INSTITUTION: Respiratory Care, Saint Barnabas Medical Center, Livingston, NJ RATIONALE: Burn victims are at high risk of pulmonary complications especially when associated with inhal…	yes		study did not involve IPV intervention
S38	Dagan, K. J.; Segel, M. J.; Carmeli, E.	2017	A Comparison of Intrapulmonary Percussive Ventilation and conventional Chest Physical Therapy for COPD patients hospitalized for acute exacerbation	European Respiratory Journal. Conference: European Respiratory Society International Congress, ERS	50		Hypothesis: COPD patients hospitalized with acute exacerbation are often referred to physical therapy for mobilization of secretions. Physiotherapy using Intrapulmonary Percussive Ventilation (IPV) employs a device causing airways to vibrate,-thus improving mucus clearance. We hypothesized that IPV will achieve better clinical results compared to conventional Chest Physical Therapy (CPT). Method(…	yes		Full text to determine if study was done in HDU or ICU
S39	Bidiwala, A.; Volpe, L.; Halaby, C.; Fazzari, M.; Valsamis, C.; Pirzada, M.	2017	A comparison of high frequency chest wall oscillation and intrapulmonary percussive ventilation for airway clearance in pediatric patients with tracheostomy	Postgraduate Medicine	129	276-282	Objectives: The aim of this study was to compare two modes of airway clearance, the intrapulmonary percussive ventilation system (IPV) to high frequency chest wall oscillation system (HFCWO) in medically complex pediatric patients with tracheostomy requiring long term care. Methods: This was a single center, retrospective study comparing the number of respiratory illnesses, lower respiratory trac…	yes		Full text and analyse age distribution, may be ask Maree
S40	Amin, R.; MacLusky, I.; Zielinski, D.; Adderley, R.; Carnevale, F.; Chiang, J.; Cote, A.; Daniels, C.; Daigneault, P.; Harrison, C.; Katz, S.; Keilty, K.; Majaesic, C.; Moraes, T. J.; Price, A.; Radhakrishnan, D.; Rapoport, A.; Spier, S.; Thavagnanam, S.; Witmans, M.; Canadian Thoracic, Soc	2017	Pediatric home mechanical ventilation: A Canadian Thoracic Society clinical practice guideline executive summary	Canadian Journal of Respiratory Critical Care and Sleep Medicine	1	1936-07-01	Over the last 30 to 40 years, improvements in technology, as well as changing clinical practice regarding the appropriateness of long-term ventilation in patients with "non-curable" disorders, have resulted in increasing numbers of children surviving what were previously considered fatal conditions. This has come but at the expense of requiring ongoing, long-term prolonged mechanical ventilation …	no		practice guideline in paediatric population
S41	Van Ginderdeuren, F.; Kerckhofs, E.; Deneyer, M.; Vanlaethem, S.; Buyl, R.; Vandenplas, Y.	2016	Influence of intrapulmonary percussive ventilation in upright position on gastro-oesophageal reflux in infants	Pediatric Pulmonology	51	1065-1071	ObjectivesTo determine the influence of physiotherapy using intrapulmonary percussive ventilation on gastro-oesophageal reflux (GOR) in infants <1 year. MethodsIn this controlled trial with intra-subject design, children were studied using multichannel intraluminal impedance pH (pH-MII) monitoring over 24hr, during which they received one 20-min session of intrapulmonary percussive ventilation in…	no		participans age less than 16
S42	Vakil, E.; Boka, K.	2016	Is prone positioning effective for atelectasis in non-ARDS patients?	Chest	150 (4 Supplement 1)	234A	INTRODUCTION: Prone positioning (PP) is a proven intervention for refractory hypoxemia in patients with the acute respiratory distress syndrome (ARDS). Less is known about the efficacy of PP for hypoxic respiratory failure (HRF) of other etiologies. Our case demonstrates the potential benefit of PP in HRF caused by severe atelectasis without evidence of inflammation or edema. CASE PRESENTATION: A…	yes		Full text review
S43	Spijkstra, J. J.; van der Spoel, J. I.	2016	Respiratory physiotherapy to prevent infections	Netherlands Journal of Critical Care	24	2019-05-04	Respiratory infections in ventilated patients are serious complications which lead to an increase in ventilator days, a longer length of stay on the ICU and an increase in mortality,([1]) and therefore we should welcome each initiative to diminish these complications. Spapen et al. suggest in this issue that a special form of respiratory therapy, the combination of intrapulmonary percussive venti…	yes		Full text review
S44	Southard, R.; Rioux, L.; Cullinan, M.; Merritt, K.; Horvath, M.; Iezzi, S.; Rightmer, N.; Robaczynski, C.; Assis, D.; Britto, C.; Talwalkar, J.; Koff, J.	2016	Multidisciplinary approach to improve inpatient care	Pediatric Pulmonology	51 (Supplement 45)	416-417	Background: Hospital admissions are an important part of patient care, and successful admissions require a multidisciplinary approach that provides consistent care. Patients from Yale University's Adult Cystic Fibrosis Program are admitted to Yale New Haven Hospital (YNHH), a large academic teaching hospital. Because of variable patient experiences during hospital admissions, we identified a need…	no	Study not involving IPV/Metaneb/percussionaire/Percussionator/impulsator/IMP2
S45	Smallwood, C. D.; Bullock, K. J.; Gouldstone, A.	2016	Pressure attenuation during high-frequency airway clearance therapy across different size endotracheal tubes: An in vitro study	Journal of Critical Care	34	142-145	Purpose: High-frequency airway clearance therapy is a positive pressure secretion clearance modality used in pediatric and adult applications. However, pressure attenuation across different size endotracheal tubes (ETT) has not been adequately described. This study quantifies attenuation in an in vitro model. Materials and methods: The MetaNeb (R) System was used to deliver high-frequency pressur…	no		irrelevant non-interventional in-vitro study
S46	Shin, Y. B.	2016	Rehabilitation in real practice	Respirology	1)	11	Chronic obstructive pulmonary disease (COPD) is the fourth leading cause of death in the world, and it imposes a tremendous burden on the patient and society. Although COPD primarily affects the lungs, it also produces significant systemic consequences, such as muscle atrophy and poor quality of life. Physical activity programme and non-pharmacologic airway clearance therapies have been utilized …	no		review article
S47	Polastri, M.; Martin-Suarez, S.; Alfonsi, J.; Savini, C.	2016	Intermittent positive pressure breathing in the cardiac surgery setting: A review	International Journal of Therapy and Rehabilitation	23	567-573	Purpose: To review the role of intermittent positive pressure breathing in the cardiac surgery setting. Methods: This review was conducted by searching seven major databases. A search string was built using the key words 'intermittent positive pressure breathing', and 'cardiac surgery' matched with the Boolean operator AND. Filters were selected for the publication dates January 2006 to January 2…	no		review article
S48	Nyland, B. A.; Spilman, S. K.; Halub, M. E.; Lamb, K. D.; Jackson, J. A.; Oetting, T. W.; Sahr, S. M.	2016	A Preventative Respiratory Protocol to Identify Trauma Subjects at Risk for Respiratory Compromise on a General In-Patient Ward	Respiratory Care	61	1580-1587	BACKGROUND: Patients are at risk for respiratory complications after sustaining blunt chest trauma, yet contradictory evidence exists about the utility of prophylactic respiratory therapy to reduce respiratory complications in this population. This study assessed the effectiveness of a proactive respiratory protocol on an in-patient ward to identify trauma patients at risk for pulmonary complicat…	no		Study not conducted in ICU HDU
S49	Morgan, Stephen; Hornik, Christoph P.; Patel, Niyati; Williford, Walter L.; Turner, David A.; Cheifetz, Ira M.	2016	Continuous High-Frequency Oscillation Therapy in Invasively Ventilated Pediatric Subjects in the Critical Care Setting	Respiratory Care	61	1451-1455	BACKGROUND: Continuous high-frequency oscillation (CHFO) creates a pressure gradient in the small airways that accelerates expiratory flow. The intended use of CHFO therapy is to facilitate secretion removal and treat atelectasis. Our objective was to assess the feasibility, safety, and efficacy of CHFO in the mechanically ventilated pediatric population. METHODS: After institutional review board…	yes		Full text review to assess age distribution
S50	Madden, M.; Williams, K.; Toney, A.; Cho, S.; Vogt, K.; McGrain, J.; Martin, T.; Stein, D.	2016	Cervical spinal cord injury patients liberated from mechanical ventilation with respiratory protocol	Critical Care Medicine	44 (12 Supplement 1)	317	Learning Objectives: Respiratory dysfunction is the most common cause of morbidity following cervical spinal cord injury (C-SCI). We sought to investigate whether the implementation of a respiratory driven protocol would result in improved rates of liberation from mechanical ventilation. Methods: Patients with C-SCI from a level 1 trauma center were identified. American Spinal Injury Association …	yes		For full text review
S51	Landon, C.	2016	Continuous high-frequency oscillation treatment rescue in severe cystic fibrosis	Critical Care Medicine	44 (12 Supplement 1)	560	Learning Objectives: High frequency chest wall oscillation (HFCWO) has been a cornerstone of airway clearance therapy for over two decades. In adult inpatients use of CHFO (MetaNeb) compared with HFCWO (VEST) therapy in adults with cystic fibrosis is equivocal, and The MetaNeb is an alternative therapy for patients with chest discomfort. This report reflects our experience in this airway clearanc…	no		case report pt age less than 16
S52	Inoue, Mikihiro; Uchida, Keiichi; Otake, Kohei; Nagano, Yuka; Mori, Koichiro; Hashimoto, Kiyoshi; Matsushita, Kohei; Koike, Yuhki; Uemura, Aki; Kusunoki, Masato	2016	Thoracoscopic repair of congenital diaphragmatic hernia with countermeasures against reported complications for safe outcomes comparable to laparotomy	Surgical Endoscopy	30	1014-1019	Background: Thoracoscopic repair is the preferred treatment for congenital diaphragmatic hernia (CDH); however, several complications, including visceral injury, hypercapnia, and a high incidence of recurrence, have been reported. The purpose of this study was to evaluate the efficacy of countermeasures against these complications at ensuring safe thoracoscopic repair.Methods: Between January 200…	no		study did not involve IPV intervention
S53	Carroll, C. L.; Faustino, E. V.; Pinto, M. G.; Sala, K. A.; Canarie, M. F.; Li, S.; Giuliano, J. S., Jr.; The Northeast Pediatric Critical Care Research, Consortium	2016	A regional cohort study of the treatment of critically ill children with bronchiolitis	Journal of Asthma	53	1006-11	OBJECTIVE: To describe the treatment practices in critically ill children with RSV bronchiolitis across four regional PICUs in the northeastern United States, and to determine the factors associated with increased ICU length of stay in this population.; METHODS: We conducted a retrospective cohort study of children who were admitted with RSV bronchiolitis between July 2009 and July 2011 to the PI…	no		participant age less than 16 years
S54	Campbell, L.; Armstrong, A.	2016	The use of a new intra-pulmonary percussive ventilation (IPPV) device to aid lung volume recruitment (LVR) and secretion clearance in a patient with C1 spinal cord injury (SCI)	European Respiratory Journal. Conference: European Respiratory Society Annual Congress	48		Rationale: A common cause of death in high SCI patients is pneumonia resulting from mucus plugging and atelectasis. The need for effective chest clearance techniques is essential to prevent mortality. Background(s): A 30 year old male with complete C1 SCI. Despite lung recruitment and cough augmentation strategies, the patient developed symptoms and radiological changes of bilateral collapse/cons…	yes		case report- review full text
S55	Button, B. M.	2016	The physiotherapy management of patients with CF on ambulatory ECMO including airway clearance therapy and early mobilization	Pediatric Pulmonology	51 (Supplement 45)	152-154	Awake veno-venous (VV) extra corporeal membrane oxygenation (ECMO) is a growing area in the life support of patients with respiratory failure. VV ECMO is sometimes used as a bridge to recovery in patients with acute respiratory distress syndrome and as a bridge to lung transplantation (LTx) in those with chronic lung diseases such as cystic fibrosis. The availability of dual lumen single ECMO can…	no		review in pediatrics
S56	Button, B. M.	2016	Airway clearance therapy and physical exercise for patients with cystic fibrosis on extracorporeal membrane oxygenation as a bridge to lung transplant: An international perspective at major Centres in Europe and North America	Journal of Cystic Fibrosis	15 (Supplement 1)	S34	Patients with CF listed for lung transplant may deteriorate significantly and extracorporeal membrane oxygenation (ECMO) may be used as a bridge to transplant. Objectives: To visit specialist centres experienced in use of IPV as airway clearance therapy (ACT) in Belgium and the use of ECMO in Germany, France, USA and Canada; to investigate optimal ACT and physical exercise to prevent loss of musc…	no		Commemtary not relevant,
S57	Bougatef, Adel; Smith, Kelly J.; Palmer, John M.; Gray, Rodney; Martinez, Guadalupe; Patel, Tarak	2016	SAFETY AND EFFICACY OF INTRAPULMONARY PERCUSSIVE VENTILATION IN CHILDREN WITH CHRONIC RESPIRATORY ILLNESS TREATED AT HOME	Respiratory Care	61	OF37-OF37	Background: Children with Chronic respiratory illness (CR1) are at a high risk of morbidity and mortality related to respiratory failure. Intrapulmonary percussive ventilation (IPV®) is a novel mechanical assists approach defined as an airway clearance modality to enhance mucociliary clearance and to treat persistent patchy atelectasis, as well as to improve oxygenation and ventilation. IPV is ad…	no		Study not conducted in ICU HDU, age less than 16
S58	Bidiwala, A.; Volpe, L.; Halaby, C.; Fazzari, M.; Valsamis, C.; Pirzada, M.	2016	A Comparison of High Frequency Chest Wall Oscillation and MetaNeb System for Airway Clearance in Tracheostomy Dependant Pediatric Patients	Chest	150	963A-963A		maybe		obtain full text to find out age range
S59	Auger, C.; Schapiro, E.; Galmiche, H.; Denis, C.	2016	Review of reimbursement for instrumental techniques used for assisted coughing and thoracic expansion. A French National Health Authority assessment (HAS)	Revue Des Maladies Respiratoires	33	853-864	Introduction - In France, children with neuromuscular diseases and patients with traumatic spinal cord injuries receive reimbursement for home use of intermittent positive-pressure breathing and mechanical in-exsufflators devices. The aim of the study was to update the indications for reimbursement for these both devices. Methods - A literature review was conducted with several bibliographic data…	no		literature review
S60	Warnock, L.; Gates, A.	2015	Chest physiotherapy compared to no chest physiotherapy for cystic fibrosis	Cochrane Database of Systematic Reviews		46	Background Chest physiotherapy is widely used in people with cystic fibrosis in order to clear mucus from the airways. This is an updated version of previously published reviews. Objectives To determine the effectiveness and acceptability of chest physiotherapy compared to no treatment or spontaneous cough alone to improve mucus clearance in cystic fibrosis. Search methods We searched the Cochran…	no		systematic review
S61	Wampole, A.; Schroth, M.; Boriosi, J.	2015	Survival of a child with spinal muscular atrophy and acute respiratory distress syndrome	Pediatric Pulmonology	50	E29-E31	Spinal muscular atrophy (SMA), a lower motor neuron anterior horn cell disease, causes significant respiratory morbidity and mortality in children. Acute respiratory distress syndrome (ARDS) accounts for 1-4% of all Pediatric Intensive Care Unit (PICU) admissions. Management outcomes for ARDS in patients with SMA have not been described. We present the case of a 5-year-old boy with Type II SMA an…	no		case report in pediatrics age less than 16
S62	Testa, Amidio; Galeri, Silvia; Villafañe, Jorge Hugo; Corbellini, Camilo; Pillastrini, Paolo; Negrini, Stefano	2015	Efficacy of short-term intrapulmonary percussive ventilation in patients with chronic obstructive pulmonary disease	Disability & Rehabilitation	37	899-903	Purpose: We evaluated the effectiveness of intrapulmonary percussive ventilation (IPV) compared to traditional standard chest physical therapy (CPT) in patients with chronic obstructive pulmonary disease (COPD) and productive cough. Methods: We conducted a quasi-experimental clinical trial. Twenty patients, 40% female (mean ± SD age: 70 ± 8 years), with COPD and productive cough received a multim…	yes		Full text review to determine if study was conducted in ICU HDU
S63	Tawfik, D. S.; Bennett, T. D.; Welch, B.; Poss, W. B.	2015	Use of High-Frequency Ventilation in the Pediatric Intensive Care Unit	Journal of Pediatric Intensive Care	5	2020-12-01	Objective: To evaluate the clinical characteristics, ventilator settings, and gas exchange indices of patients placed on high-frequency percussive ventilation (HFPV) and high-frequency oscillatory ventilation (HFOV). Methods: Retrospective observation of all consecutive patients aged 0 to 18 years with acute respiratory failure managed with high-frequency ventilation from the institution's introd…	no		IPV intervention not used/pediatric subjects
S64	Rutkowski, A.; Chatwin, M.; Koumbourlis, A.; Fauroux, B.; Simonds, A.	2015	203rd ENMC international workshop: Respiratory pathophysiology in congenital muscle disorders: Implications for pro-active care and clinical research 13-15 December, 2013, Naarden, The Netherlands	Neuromuscular Disorders	25	353-358		no		not relevant to IPV intervention
S65	McIlwaine, M. P.; Lee Son, N.; Richmond, M.; Chilvers, M.	2015	Evaluation of the use of IPV for the treatment of atelectasis in cystic fibrosis	Journal of Cystic Fibrosis	1)	S39	While the majority of CF patients respond to any of the recognized airway clearance techniques (ACT), there are occasions where a specific ACT may prove more beneficial than others. Objectives:We hypothesised that Intra Pulmonary Pressure Ventilation (IPV) would be an effective ACT in CF patients who have significant areas of atelectasis. Methods: We report here a series of 3 CF patients with sig…	no	Study not conducted in ICU/HDU
S66	Main, E.; Grillo, L.; Rand, S.	2015	Airway Clearance Strategies in Cystic Fibrosis and Non-Cystic Fibrosis Bronchiectasis	Seminars in Respiratory and Critical Care Medicine	36	251-266	Many patients with cystic fibrosis (CF) and non-CF bronchiectasis present with common symptoms in clinical domains that appear to benefit from airway clearance strategies. These symptoms include chronic productive cough, retention of excessive, purulent mucus in dilated airways, impairment of normal mucociliary clearance (MCC), atelectasis, breathlessness, fatigue, respiratory inflammation, fever…	no		review article
S67	Lewis, C.; Wood, D.	2015	Interpersonal violence as a major contributor towards the skewed burden of trauma in KwaZulu-Natal, South Africa	South African Medical Journal	105	827-830	Background. Trauma is one of the foremost causes of death worldwide, but there is a paucity of data on demographics and injury patterns in developing countries. Objectives. To quantify and describe the major trauma burden at a regional hospital in KwaZulu-Natal (KZN), South Africa (SA), over a 5-year period. Methods. Ngwelezane Hospital is a large regional hospital in northern KZN. A database is …	no		review article/not in IPV intervention
S68	Fernandez-Restrepo, L.; Shaffer, L.; Peters, J.; Restrepo, R.	2015	Effects of intrapulmonary percussive ventilation on airway clearance: A bench model	American Journal of Respiratory and Critical Care Medicine. Conference: American Thoracic Society International Conference, ATS	191		Background: Intrapulmonary percussive ventilation (IPV) can be used on spontaneously breathing or mechanically ventilated patients. IPV administers small tidal volumes at high frequencies for secretion clearance and lung recruitment. This study assessed the ability of IPV to promote airway clearance in both a simulated spontaneously breathing and a mechanically ventilated model. Methods: A Michig…	no		Invitro (Lab) study
S69	Boscolo, A.; Peralta, A.; Baratto, F.; Rossi, S.; Ori, C.	2015	High-Frequency Percussive Ventilation: A New Strategy for Separation from Extracorporeal Membrane Oxygenation	A & a Case Reports	4	79-84	We report the case of a 48-year-old woman who developed severe septic shock and lung injury after community-acquired pneumonia. She was supported on arteriovenous extracorporeal membrane oxygenation (ECMO) for 19 days. To facilitate decannulation and separation from ECMO, we began trials of high-frequency percussive ventilation (HFPV) using the volumetric diffusive respiration ventilator VDR-4 (P…	no		Case report using non IPV intervention
S70	Russo, D.; Romaggi, C.; Grecchi, B.; Nicolini, A.	2014	Comparison of intrapulmonary percussive ventilation and high frequency chest wall oscillation in patients with severe COPD	European Respiratory Journal. Conference: European Respiratory Society Annual Congress	44		Background We test the hypothesis that adding IPV or HFCWO to the best pharmacological therapy (PT) may provide additional clinical benefit over PT in patients with severe COPD. Methods Sixty patients were randomized to three groups ( 20 patients in each group) : a group was treated with PT and IPV, a group with PT and HFCWO and a group with PT alone. Primary outcome measures included dyspnea sca…	yes
S71	Ozyilmaz, E.; Ugurlu, A. O.; Nava, S.	2014	Timing of noninvasive ventilation failure: causes, risk factors, and potential remedies	Bmc Pulmonary Medicine	14	10	Background: Identifying the predictors of noninvasive ventilation (NIV) failure has attracted significant interest because of the strong link between failure and poor outcomes. However, very little attention has been paid to the timing of the failure. This narrative review focuses on the causes of NIV failure and risk factors and potential remedies for NIV failure, based on the timing factor. Res…	no		Narrative review
S72	Ortiz-Pujols, S.; Jones, S. W.; Short, K. A.; Morrell, M. R.; Bermudez, C. A.; Tilley, S. L.; Cairns, B. A.	2014	Management and Sequelae of a 41-Year-Old Jehovah's Witness with Severe Anhydrous Ammonia Inhalation Injury	Journal of Burn Care and Research	35	e180-e183	Anhydrous ammonia is a commonly used chemicals that are found in fertilizer, refrigeration, and in other occupational environments. Lung damage because of inhalation of ammonia can be devastating, producing debilitating lung disease and can ultimately lead to death. This is the case of a 41-year-old male, previously healthy, Jehovah's Witness, who was working at a poultry plant facility when an e…	no		case report not involving IPV
S73	Nicolini, A.; Russo, D.; Grecchi, B.	2014	Comparison of intrapulmonary percussive ventilation and high frequency chest wall oscillation in patients with severe chronic obstructive pulmonary disease	Chest. Conference: CHEST	146		PURPOSE: Respiratory physiotherapy is an important tool in the treatment of chronic obstructive pulmonary disease (COPD). Intrapulmonary percussive ventilation (IPV) and high frequency chest wall oscillation (HFCWO) are techniques designed to create a global percussion of the lung which removes secretions and probably clears the peripheral bronchial tree. We test the hypothesis that adding IPV or…	yes
S74	Nicolini, A.; Mollara, E.; Grecchi, B.; Landucci, N.	2014	Comparison of Intermittent Positive Pressure Breathing and Temporary Positive Expiratory Pressure in Patients With Severe Chronic Obstructive Pulmonary Disease	Archivos De Bronconeumologia	50	18-24	Background: Results supporting the use and the effectiveness of positive expiratory, pressure devices in chronic obstructive pulmonary disease (COPD) patients are still controversial, We have tested the hypothesis that adding TPEP or IPPB to standard pharmacological therapy may provide additional clinical benefit over, pharmacological therapy only in patients with severe COPD. Methods: Fourty-fiv…	no		Study did not use IPV interventiion
S75	Morrison, L.; Agnew, J.	2014	Oscillating devices for airway clearance in people with cystic fibrosis	Cochrane Database of Systematic Reviews	2014 (7) (no pagination)		Background: Chest physiotherapy is widely prescribed to assist the clearance of airway secretions in people with cystic fibrosis. Oscillating devices generate intra- or extra-thoracic oscillations orally or external to the chest wall. Internally they create variable resistances within the airways, generating controlled oscillating positive pressure which mobilises mucus. Extra-thoracic oscillatio…	no		Systematic review
S76	Lee, J.; Singh, G.; Mohindra, V.; Chen, W.; Friedenberg, A.	2014	A case of plastic bronchitis in an adult following cardiopulmonary bypass surgery	Chest. Conference: CHEST	146		INTRODUCTION: Plastic bronchitis is a rare respiratory condition seen in children with an underlying bronchial disease with mucus hypersecretion or a cardiac defect. The disease is characterized by marked airway obstruction due to formation of large gelatinous or rigid bronchial casts. Type I casts, which are composed of inflammatory cells and fibrin, are associated with pulmonary diseases with b…	no		Case report/IPV intervention not used
S77	Lacombe, M.; Castrillo, L. D.; Bore, A.; Chapeau, D.; Horvat, E.; Vaugier, I.; Lejaille, M.; Orlikowski, D.; Prigent, H.; Lofaso, F.	2014	Comparison of Three Cough-Augmentation Techniques in Neuromuscular Patients: Mechanical Insufflation Combined with Manually Assisted Cough, Insufflation-Exsufflation Alone and Insufflation-Exsufflation Combined with Manually Assisted Cough	Respiration	88	215-222	Background: Mechanical insufflation-exsufflation (MI-E), more commonly known as 'cough assist therapy', is a method which produces inspiratory and expiratory assistance to improve cough performances. However, other alternatives or combinations are possible. Objective: The objective was to compare the effects of mechanical insufflation combined with manually assisted coughing (MAC), insufflation-e…	no		IPV intervention not used
S78	Ides, K.; Van Holsbeke, C.; Leemans, G.; Vos, W.; De Backer, J.; Claes, R.; Vissers, D.; De Backer, W.	2014	Local effect of airway clearance techniques in COPD patients	European Respiratory Journal. Conference: European Respiratory Society Annual Congress	44		Rationale A lot of comparative research has been conducted on the effects of airway clearance techniques. Lung function testing does not allow evaluating regional changes. Recent advances in imaging techniques do provide a new method for the evaluation of the airways and allow for the calculation of regional differences. Are the effects of two different airway clearance techniques (ACT) measurabl…	yes
S79	Helmy, A. M.; Awadallah, M. F.	2014	Study of pulmonary dysfunctions in liver cirrhosis	Egyptian Journal of Chest Diseases and Tuberculosis	63	1079-1085	Introduction: End-stage liver disease and its complications are a leading cause of death among adults. The liver plays a central role in health and homeostasis and thus the diseased liver leads to many deleterious effects on multiple organ systems, including the pulmonary system Julie et al. (2007) [1]. A variety of causes for pulmonary dysfunction in liver disease have been identified and includ…	no		Not relevant to IPV intervention
S80	DiGeronimo, R.; Crezee, K.; Bender, D.; Null, D.	2014	High frequency percussive ventilation (HFPV) rescue for severe hypoxic respiratory failure in neonates	American Journal of Respiratory and Critical Care Medicine. Conference: American Thoracic Society International Conference, ATS	189		RATIONALE: High Frequency Percussive Ventilation (HFPV) has been reported in the literature as a successful rescue mode of mechanical ventilation for adults and older children with severe hypoxic respiratory failure (HRF); however, the published experience with the use of HFPV in neonates is minimal. HFPV is a pressure limited, time-cycled, high-frequency mode of ventilation that delivers sub-phy…	no		Participants age less than 16
S81	Chiner, E.; Sancho-Chust, J. N.; Landete, P.; Senent, C.; Gomez-Merino, E.	2014	Complementary Home Mechanical Ventilation Techniques. SEPAR Year 2014	Archivos De Bronconeumologia	50	546-553	This is a review of the different complementary techniques that are useful for optimizing home mechanical ventilation (HMV). Airway clearance is very important in patients with HMV and many patients, particularly those with reduced peak cough flow, require airway clearance (manual or assisted) or assisted cough techniques (manual or mechanical) and suctioning procedures, in addition to ventilatio…	no		Study done in home settings not using IPV intervrntion
S82	Brigatto, P.; Carbinatto, J. C.; Costa, C. M.; Montebelo, M. I. L.; Rasera, I.; Pazzianotto-Forti, E. M.	2014	Application of positive airway pressure in restoring pulmonary function and thoracic mobility in the postoperative period of bariatric surgery: a randomized clinical trial	Brazilian Journal of Physical Therapy	18	553-562	Objective: To evaluate whether the application of bilevel positive airway pressure in the postoperative period of bariatric surgery might be more effective in restoring lung volume and capacity and thoracic mobility than the separate application of expiratory and inspiratory positive pressure. Method: Sixty morbidly obese adult subjects who were hospitalized for bariatric surgery and met the pred…	no		Did not use IPV intervention
S83	Berry, M. P.; Marti, J. D.	2014	Clinical management of secretion retention in critically ill patients who are intubated and mechanically ventilated	Current Respiratory Medicine Reviews	10	163-175	Secretion retention is common in critically ill patients who are intubated and mechanically ventilated. Due to the presence of an artificial airway, sedation and analgesia and alterations in the physiological mechanism through which humidification of inspired air occurs, secretion clearance is often impaired in this cohort of patients, Therefore, a bundle of non-pharmacological strategies are rou…	no		review paper
S84	Warnock, L.; Gates, A.; van der Schans, C. P.	2013	Chest physiotherapy compared to no chest physiotherapy for cystic fibrosis	Cochrane Database of Systematic Reviews		43	Background Chest physiotherapy is widely used in people with cystic fibrosis in order to clear mucus from the airways. Objectives To determine the effectiveness and acceptability of chest physiotherapy compared to no treatment or spontaneous cough alone to improve mucus clearance in cystic fibrosis. Search methods We searched the Cochrane Cystic Fibrosis and Genetic Disorders Group Trials Registe…	no		Systematic review
S85	Strickland, S. L.; Rubin, B. K.; Drescher, G. S.; Haas, C. F.; O'Malley, C. A.; Volsko, T. A.; Branson, R. D.; Hess, D. R.	2013	AARC Clinical Practice Guideline: Effectiveness of Nonpharmacologic Airway Clearance Therapies in Hospitalized Patients	Respiratory Care	58	2187-2193	Airway clearance therapy (ACT) is used in a variety of settings for a variety of ailments. These guidelines were developed from a systematic review with the purpose of determining whether the use of nonpharmacologic ACT improves oxygenation, reduces length of time on the ventilator, reduces stay in the ICU, resolves atelectasis/consolidation, and/or improves respiratory mechanics, versus usual ca…	no		Guideline
S86	Strickland, Shawna L.; Rubin, Bruce K.; Drescher, Gail S.; Haas, Carl F.; O'Malley, Catherine A.; Volsko, Teresa A.; Branson, Richard D.; Hess, Dean R.	2013	AARC Clinical Practice Guideline: Effectiveness of Nonpharmacologic Airway Clearance Therapies in Hospitalized Patients...American Association of Respiratory Care	Respiratory Care	58	2187-2193	Airway clearance therapy (ACT) is used in a variety of settings for a variety of ailments. These guidelines were developed from a systematic review with the purpose of determining whether the use of nonpharmacologic ACT improves oxygenation, reduces length of time on the ventilator, reduces stay in the ICU, resolves atelectasis/consolidation, and/or improves respiratory mechanics, versus usual ca…	no		Guideline
S87	Schabanel, J. C.	2013	The last evolutions about mechanical aids for secretion clearance for patients with neuromuscular disease. [French]	Kinesitherapie	13	2015-09-01	This article follows upon two others in the previous number of the review about mechanical aids for secretion clearance in patients with neuromuscular disease. This one presents three techniques: intrapulmonary percussive ventilation, High Frequency Chest Wall Oscillation and the mechanical In-Exsufflation. Level of evidence: Not applicable. © 2012 Elsevier Masson SAS. All rights reserved.	yes		Full text review
S88	Schabanel, Jean-Claude	2013	Les dernières évolutions des techniques instrumentales de désencombrement des patients atteints de maladies neuromusculaires	Kinesitherapie Revue		2015-09-01	This article follows upon two others in the previous number of the review about mechanical aids for secretion clearance in patients with neuromuscular disease. This one presents three techniques: intrapulmonary percussive ventilation, High Frequency Chest Wall Oscillation and the mechanical In-Exsufflation. Level of evidence Not applicable.	yes		Full text review
S89	Scala, R.	2013	Non-invasive ventilation in acute respiratory failure with altered consciousness syndrome: a bargain or an hazard?	Minerva Anestesiologica	79	1291-1299	Non-invasive ventilation (NIV) is contraindicated or at least not recommended in patients with altered consciousness syndrome (ACS) given to the poor compliance of confused/agitated patients, difficult management of accumulated secretion in depressed cough reflex, and risk of aspirative pneumonia in absence of airways protection. Conventional mechanical ventilation (CMV) via endotracheal intubati…	no		Study did not use IPV intervention
S90	Reper, P.; Van Looy, K.	2013	Chest physiotherapy using intrapulmonary percussive ventilation to treat persistent atelectasis in hypoxic patients after smoke inhalation	Burns	39	192-193		yes		Full text review
S91	Renesme, L.; Elleau, C.; Nolent, P.; Fayon, M.; Marthan, R.; De La Roque, E. D.	2013	Effect of high-frequency oscillation and percussion versus conventional ventilation in a piglet model of meconium aspiration	Pediatric Pulmonology	48	257-264	Background Meconium aspiration syndrome (MAS) remains a frequent cause of morbidity and mortality in term newborns. Our objective was to compare two modes of high-frequency ventilation, high-frequency oscillation (HFOV), and high-frequency percussive ventilation (HFPV) with conventional mechanical ventilation (CMV) in a piglet model of MAS. Methods Fifteen newborn piglets were anesthetized, paral…	no		Animal study
S92	Rand, S.; Hill, L.; Prasad, S. A.	2013	Physiotherapy in cystic fibrosis: optimising techniques to improve outcomes	Paediatric Respiratory Reviews	14	263-269	Optimisation of physiotherapy techniques to improve outcomes is an area of cystic fibrosis (CF) care, which has developed considerably over the last two decades. With the introduction of newborn screening and an increase in median life expectancy, the management of individuals with CF has needed to adapt to a more dynamic and individualised approach. It is essential that CF physiotherapy manageme…	no		Commentary
S93	Osadnik, C. R.; McDonald, C. F.; Holland, A. E.	2013	Advances in airway clearance technologies for chronic obstructive pulmonary disease	Expert Review of Respiratory Medicine	7	673-685	Techniques to promote clearance of sputum from the airways (airway clearance techniques; ACTs) have existed in clinical practice for more than a century. This review examines current evidence and clinical recommendations regarding ACTs for individuals with chronic obstructive pulmonary disease. Comparisons between this literature and reports of current practice suggest that discrepancies may exis…	no		Review article not involving IPV
S94	Ortiz-Pujols, Shiara; Boschini, Laura A.; Klatt-Cromwell, Cristine; Short, Kathy A.; Hwang, James; Cairns, Bruce A.; Jones, Samuel W.	2013	Chest high-frequency oscillatory treatment for severe atelectasis in a patient with toxic epidermal necrolysis	Journal of Burn Care & Research	34	e112-5	Atelectasis is a significant risk factor for the development of pneumonia, especially in pediatric populations more prone to alveolar collapse or those who may have weakened muscular tone. The Metaneb system is a pneumatic, noninvasive physiotherapy technique that delivers chest high-frequency oscillations. Chest high-frequency oscillations have been shown to enhance mucociliary clearance of secr…	yes
S95	Kallet, Richard H.	2013	Adjunct Therapies During Mechanical Ventilation: Airway Clearance Techniques, Therapeutic Aerosols, and Gases	Respiratory Care	58	1053-1071	Mechanically ventilated patients in respiratory failure often require adjunct therapies to address special needs such as inhaled drug delivery to alleviate airway obstruction, treat pulmonary infection, or stabilize gas exchange, or therapies that enhance pulmonary hygiene. These therapies generally are supportive in nature rather than curative. Currently, most lack high-level evidence supporting…	no		Review
S96	Hafen, G. M.; Kernen, Y.; De Halleux, Q. M.	2013	Time invested in the global respiratory care of cystic fibrosis paediatrics patients	Clinical Respiratory Journal	7	338-341	Introduction: Respiratory therapy is a keystone of the treatment for cystic fibrosis (CF) lung disease, but it is time consuming. Objectives: We aimed to assess the total time spent on respiratory therapy, including chest physiotherapy (CPT) and physical activity (PA), as well as inhalation therapy (IT) and maintenance of materials (MM) to rationalise and optimise treatment. Methods: A cross-sect…	no		participants age less than 16
S97	Branson, Richard D.	2013	The Scientific Basis for Postoperative Respiratory Care	Respiratory Care	58	1974-1984	Postoperative pulmonary complications (PPCs) are common and expensive. Costs, morbidity, and mortality are higher with PPCs than with cardiac or thromboembolic complications. Preventing and treating PPCs is a major focus of respiratory therapists, using a wide variety of techniques and devices, including incentive spirometry, CPAP, positive expiratory pressure, intrapulmonary percussive ventilati…	no		review article
S98	Blum, I.; Janssen-Dean, R.; Overdijk Van, A.; Speelberg, B.	2013	Beneficial effects of intrapulmonary percussive ventilation in patients with respiratory insuficiency in the ICU	Critical Care	2)	S44	Introduction Intrapulmonary percussive ventilation (IPV) is a therapy that is used to clear endobronchial secretions. The IPV ventilator was designed and developed by FM Bird in 1979. The ventilator consists of a phasitron that delivers rapid, high-flow, mini bursts of oxygen, mixed with air. The potential aims of this mechanism are pulmonary recruitment, improved mucus clearance with a direct hi…	yes
S99	Anonymous	2013	Discussion: Adjunct therapies during mechanical ventilation: Airway clearance techniques, therapeutic aerosols, and gases	Respiratory Care	58	1071-1073		no		review article
S100	Andrews, Jeff; Sathe, Nila A.; Krishnaswami, Shanthi; McPheeters, Melissa L.	2013	Nonpharmacologic Airway Clearance Techniques in Hospitalized Patients: A Systematic Review	Respiratory Care	58	2160-2186	Nonpharmacologic airway clearance techniques are used to reduce the sequelae of obstructive secretions. We systematically reviewed comparative studies of nonpharmacologic interventions that health professionals can employ to achieve mucus clearance in hospitalized or postoperative patients without cystic fibrosis, over the age of 12 months. We searched MEDLINE and other databases from 1990 to 201…	no		Systematic review
S101	Zonies, D.	2012	Long-Range Critical Care Evacuation and Reoperative Surgery	Surgical Clinics of North America	92	925-937	Long-range critical care aeromedical evacuation has significantly contributed to the unprecedented survival during recent military operations. With advances in critical care, patients with increased injury severity and overall complexity are routinely evacuated while resuscitation is ongoing. Additional specialty teams now provide advanced pulmonary rescue therapies for the most critically ill pa…	no		Irrelavant non-IPV study
S102	Toussaint, M.; Guillet, M. C.; Paternotte, S.; Soudon, P.; Haan, J.	2012	Intrapulmonary Effects of Setting Parameters in Portable Intrapulmonary Percussive Ventilation Devices	Respiratory Care	57	735-742	BACKGROUND: Despite potential benefits of intrapulmonary percussive ventilation (IPV) in various respiratory diseases, the impact of setting parameters on the mechanical effects produced by IPV in the lungs is unknown. We hypothesized that changing the parameters on IPV would modulate these effects. This in vitro study aimed at comparing the changes in intrapulmonary effects resulting from change…	no		In-vitro study
S103	Rubin, B. K.; Haynes, J. M.	2012	Myths, Misunderstandings, and Dogma in Respiratory Care	Respiratory Care	57	1314-1324	Evidence-based medicine has assumed a major place in establishing the standard of care for many diseases. Yet practices based largely on clinical experience have often been difficult to change, even when clearly associated with patient harm. In this paper, based on the 27th Philip Kittredge Memorial Lecture, we highlight respiratory care practices that have clearly failed the tests of time and ev…	no		Irrelavant
S104	Riffard, G.; Toussaint, M.	2012	Intrapulmonary percussion ventilation: Operation and settings	Revue Des Maladies Respiratoires	29	347-354	Intrapulmonary Percussion Ventilation (IPV) was designed to promote airway clearance, to recruit areas of lung and to improve pulmonary gas exchange. Its principle is to administer bursts of small tidal volume at high frequency. This article describes IPV devices, especially the Phasitron (R), which provides a dynamic interface between the pneumatic source of gas and the patient. Although not ful…	no		Descriptive IPV study
S105	Riffard, G.; Toussaint, M.	2012	Indications for intrapulmonary percussive ventilation (IPV): A review of the literature	Revue Des Maladies Respiratoires	29	178-190	Introduction. - Intrapulmonary Percussive Ventilation (IPV) is used to treat peripheral airway obstruction as well as disorders of ventilation. State of the art. - The medical literature shows that IPV can be deployed for both symptomatic and prophylactic purposes. When conventional techniques of chest physiotherapy have been ineffective, IPV may be delivered in a variety of severe respiratory di…	no		Literature review
S106	Riffard, G.; Toussaint, M.	2012	Intrapulmonary percussive ventilation in the intensive care unit: A pro-con debate. [French]	Reanimation	21	88-95	Effectiveness of intrapulmonary percussion ventilation (IPV) in the intensive care unit (ICU) remains controversial due to the lack of evidence regarding its principles and therapeutic benefits. IPV impact in medical literature targets improvement of airway clearance and gas exchange as well as recruitment of poorly ventilated lung areas, particularly in patients lacking active participation in o…	no		review article
S107	Rhodes-Eve, L.; Rizkalla, N.; DeFalco-Dominick, C.; Deckman, J.; Fitzgerald, J.; Giordano, R. T.	2012	A case report: Application of non-invasive high frequency percussive ventilation via the volumetric diffusive respirator for secretion clearance and lung recruitment	American Journal of Respiratory and Critical Care Medicine. Conference: American Thoracic Society International Conference, ATS	185		Introduction: Management of airway secretion clearance and atelectasis during acute respiratory infections presents unique challenges for children with congenital myopathies. We describe a child with myotubular myopathy and pneumonitis in which non-invasive High Frequency Percussive Ventilation (HFPV) was used for lung recruitment and secretion mobilization, alleviating need for reintubation. Cas…	no		case report in pediatric patient
S108	Reychler, G.; Coppens, T.; Leonard, A.; Palem, A.; Lebecque, P.	2012	Cystic fibrosis: Instrumental airway clearance techniques	Revue Des Maladies Respiratoires	29	128-137	Introduction. - Chest physiotherapy is an essential part of the life-long therapeutic routine in patients with cystic fibrosis. State of the art. - Various manoeuvres are available but there is no consensus supporting one specific technique over others. These techniques can be classified as "manual" or "instrumental". Instrumental airway clearance techniques are based on physiological principles …	no		review article
S109	Osadnik, C. R.; McDonald, C. F.; Jones, A. P.; Holland, A. E.	2012	Airway clearance techniques for chronic obstructive pulmonary disease	Cochrane Database of Systematic Reviews		105	Background Cough and sputum production are common in chronic obstructive pulmonary disease (COPD) and are associated with adverse clinical outcomes. Airway clearance techniques (ACTs) aim to remove sputum from the lungs, however evidence of their efficacy during acute exacerbations of COPD (AECOPD) or stable disease is unclear. Objectives To assess the safety and efficacy of ACTs for individuals …	no		systematic review
S110	Kunugiyama, S. K.; Schulman, C. S.	2012	High-frequency percussive ventilation using the VDR-4 ventilator: an effective strategy for patients with refractory hypoxemia	AACN advanced critical care	23	370-380	High-frequency percussive ventilation (HFPV) has been used for patients with severe respiratory compromise refractory to conventional mechanical ventilation. It frequently results in equivalent or improved oxygenation and ventilation at lower peak pressures than conventional ventilation, thus minimizing secondary ventilator-associated lung injury. The only ventilator currently available that deli…	no		review article
S111	Jennes, S.; Pierard, G. E.; Paquet, P.	2012	Deciphering supportive treatment strategies for toxic epidermal necrolysis	Current Drug Safety	7	361-366	Toxic epidermal necrolysis (TEN) is a dreadful life-threatening syndrome typically induced by an adverse drug reaction. This condition is characterized by the sudden and extensive destruction of the epidermis. The patient should be promptly addressed to a burn unit where three types of treatment should be administered, namely, (a) specific topical care of the bullous/eroded skin areas, (b) system…	no		Irrelavant non-IPV study
S112	Ides, K.; Vos, W.; De Backer, L.; Vissers, D.; Claes, R.; Leemans, G.; Ongena, K.; Peters, O.; De Backer, W.	2012	Acute effects of intrapulmonary percussive ventilation in COPD patients assessed by using conventional outcome parameters and a novel computational fluid dynamics technique	International Journal of Chronic Obstructive Pulmonary Disease	7	667-671	Objective: Chest physiotherapy enhances sputum evacuation in COPD patients. It can be applied as a single technique or as a combination of techniques including intrapulmonary percussive ventilation (IPV). Recently developed assessment techniques may provide new insights into the effect of airway clearance techniques. Participants: Five moderate to severe COPD patients (three females and two males…	yes
S113	Freitas, Erfs; Soares, B. G. O.; Cardoso, J. R.; Atallah, A. N.	2012	Incentive spirometry for preventing pulmonary complications after coronary artery bypass graft	Cochrane Database of Systematic Reviews		63	Background Incentive spirometry (IS) is a treatment technique that uses a mechanical device to reduce pulmonary complications during postoperative care. This is an update of a Cochrane review first published in 2007. Objectives Update the previously published systematic review to compare the effects of IS for preventing postoperative pulmonary complications in adults undergoing coronary artery by…	no		systematic review
S114	Dhand, R.	2012	Aerosol Therapy in Patients Receiving Noninvasive Positive Pressure Ventilation	Journal of Aerosol Medicine and Pulmonary Drug Delivery	25	63-78	In selected patients, noninvasive positive pressure ventilation (NIPPV) with a facemask is now commonly employed as the first choice for providing mechanical ventilation in the intensive care unit (ICU). Aerosol therapy for treatment of acute or acute-on-chronic respiratory failure in this setting may be delivered by pressurized metered-dose inhaler (pMDI) with a chamber spacer and facemask or ne…	no		irrelevant to IPV
S115	Cooreman, S.; Van Gorp, V.; Najafi, N.; Huyghens, L.; Hachimi-Idrissi, S.	2012	Physiotherapy techniques for pleural effusions in a pediatric intensive care unit (PICU): Which technique is the most efficient?	Archives of Disease in Childhood	2)	A237	Aims To compare different chest physiotherapy techniques in pediatric patient with infectious pleural effusion and thorax drain admitted in PICU. Methods We conducted a monocentric, randomized, assessorblind trial. The patients were randomized in three groups: those who have received intrapulmonary percussive ventilation (IPV), those who have received autogene drainage (AD) and were compared to t…	yes
S116	Blum, I.; Janssen-Dean, R.; Van Overdijk, A.; Speelberg, B.	2012	Safety and effect of intermittent intrapulmonary percussive ventilation on oxygen saturation and hemodynamic functions	Critical Care	1)	S44	Introduction Intrapulmonary percussive ventilation (IPV) is a ventilatory technique which is used to clear endobronchial secretions in patients. IPV uses a Phasitron, which delivers rapid, high-flow, minibursts of air mixed with oxygen to the patients. We investigated the safety of IPV on hemodynamic values and the effect of IPV on oxygen saturation and respiratory rate. Methods From April until …	yes
S117	Venturelli, E.; Crisafulli, E.; Antoni, F. D.; Trianni, L.; Clini, E. M.	2011	Rehabilitation in critically ILL patients	Annals of Respiratory Medicine	1		Prolonged stay in the hospital and difficult response to pharmacotherapy can often lead to severe complications in critically ill patients for muscle weakness, physical deconditioning, recurrent symptoms, mood alterations, and poor quality of life. Rehabilitation is a treatment able to expand short- and long-term management of chronic patients admitted to intensive care. Recovery of individual's …	no		IPV not used as an intervention
S118	Tanner-Corbett, F.; Cooke, D. T.; Brown, P.; Calhoun, R. F.	2011	Establishment of a first 72 hour chest physiotherapy pathway in a thoracic surgery oncology program to reduce postoperative pulmonary complications	Journal of Thoracic Oncology	2)	S865-S866	Background: Thoracic surgery, especially pulmonary resection for lung cancer, poses a unique set of challenges that require intensive respiratory therapy (RT) in order ensure successful patient outcomes and expedited recovery. Patients require aggressive pulmonary hygiene to achieve lung expansion after single lung ventilation in the operating room. There is a limited window of time to optimize p…	no		Clinical pathway
S119	Scala, R.	2011	Hypercapnic encephalopathy syndrome: A new frontier for non-invasive ventilation?	Respiratory Medicine	105	1109-1117	According to the classical international guidelines, non-invasive ventilation is contraindicated in hypercapnic encephalopathy syndrome (HES) due to the poor compliance to ventilatory treatment of confused/agitated patients and the risk of aspirative pneumonia related to lack of airways protection. As a matter of fact, conventional mechanical ventilation has been recommended as "golden standard" …	no		Study not included IPV
S120	Paneroni, Mara; Clini, Enrico; Simonelli, Carla; Bianchi, Luca; Antoni, Francesca Degli; Vitacca, Michele	2011	Safety and Efficacy of Short-Term Intrapulmonary Percussive Ventilation in Patients With Bronchiectasis	Respiratory Care	56	984-988	BACKGROUND: Treatment of bronchiectasis includes drugs, oxygen therapy, and bronchial-clearance maneuvers. OBJECTIVE: To assess the safety and efficacy of intrapulmonary percussive ventilation (IPV) compared to traditional standard chest physical therapy in patients with bronchiectasis and productive cough. METHODS: In a randomized crossover study, 22 patients underwent, on consecutive days, IPV …	yes
S121	Marini, J. J.	2011	Spontaneously regulated vs. controlled ventilation of acute lung injury/acute respiratory distress syndrome	Current Opinion in Critical Care	17	24-29	Purpose of review To present an updated discussion of those aspects of controlled positive pressure breathing and retained spontaneous regulation of breathing that impact the management of patients whose tissue oxygenation is compromised by acute lung injury. Recent findings The recent introduction of ventilation techniques geared toward integrating natural breathing rhythms into even the earlies…	no		Study did not involve IPV intervention
S122	Keating, J. M.; Collins, N.; Bush, A.; Chatwin, M.	2011	High-frequency chest-wall oscillation in a noninvasive-ventilation-dependent patient with type 1 spinal muscular atrophy	Respiratory Care	56	1840-1843	With the recent increased use of noninvasive ventilation, the prognoses of children with neuromuscular disease has improved significantly. However, children with muscle weakness remain at risk for recurrent respiratory infection and atelectasis. We report the case of a young girl with type 1 spinal muscular atrophy who was dependent on noninvasive ventilation, and in whom conventional secretion-c…	no		study did not involve IPV intervention
S123	Ides, K.; Vissers, D.; De Backer, L.; Leemans, G.; De Backer, W.	2011	Airway Clearance in COPD: Need for a Breath of Fresh Air? A Systematic Review	Copd-Journal of Chronic Obstructive Pulmonary Disease	8	196-205	Background: Airway clearance is a key component of respiratory physiotherapy management for patients with excess secretions, including patients with chronic obstructive pulmonary disease (COPD). The aim of this review is to give an overview of the available evidence for the use of different airway clearance techniques (ACT) and their effects in patients with COPD. Methods: A systematic literature…	no		systematic review
S124	Do, P. C. M.; Randhawa, I.; Chin, T.; Nussbaum, E.; Parsapour, K.	2011	Successful management of plastic bronchitis in a child with post fontan procedure	American Journal of Respiratory and Critical Care Medicine. Conference: American Thoracic Society International Conference, ATS	183		Plastic bronchitis is an uncommon, but potentially fatal condition that has been well documented in patients who have undergone Fontan surgery. It is described as a mucoid impaction with a cast formation occluding the major bronchi with a firm, gelatinous material. An 11 year old female with an unbalanced atrial-ventricular canal status post lateral tunnel Fontan procedure at 5 years of age prese…	no		participant age is less than 16. Study did not involve IPV intervention
S125	Dimassi, S.; Vargas, F.; Lyazidi, A.; Roche-Campo, F.; Dellamonica, J.; Brochard, L.; Dimassi, Saoussen; Vargas, Frédéric; Lyazidi, Aissam; Roche-Campo, Ferran; Dellamonica, Jean; Brochard, Laurent	2011	Intrapulmonary percussive ventilation superimposed on spontaneous breathing: a physiological study in patients at risk for extubation failure	Intensive Care Medicine	37	1269-1276	Purpose: Intrapulmonary percussive ventilation (IPV) is a high-frequency ventilation modality that can be superimposed on spontaneous breathing. IPV may diminish respiratory muscle loading and help to mobilize secretions. The aim of this prospective study was to assess the short-term effects of IPV in patients at high risk for extubation failure who were receiving preventive non-invasive ventilat…	yes
S126	Tong, B. C.	2010	Invited commentary	Annals of Thoracic Surgery	90	1661		no		commentary
S127	Scala, R.; Naldi, M.; Maccari, U.	2010	Early fiberoptic bronchoscopy during non-invasive ventilation in patients with decompensated chronic obstructive pulmonary disease due to community-acquired-pneumonia	Critical Care	14	12	Introduction: Inefficient clearance of copious respiratory secretion is a cause of non-invasive positive pressure ventilation (NPPV) failure, especially in chronic respiratory patients with community-acquired-pneumonia (CAP) and impaired consciousness. We postulated that in such a clinical scenario, when intubation and conventional mechanical ventilation (CMV) are strongly recommended, the suctio…	no		study did not involve IPV intervrntion
S128	Salas, A. A.; Salazar, H. J.; Velasco, V. H.	2010	Haemophilusinfluenzae type b conjugate vaccine for preventing pneumonia in infants hospitalized for bronchiolitis: a case-control study	International Journal of Infectious Diseases	14	e68-72	BACKGROUND: Haemophilus influenzae type b (Hib) conjugate vaccine reduces the risk of pneumonia in infants.; OBJECTIVE: To determine the effect of Hib conjugate vaccine (HibCV) on the prevention of pneumonia as a complication among infants hospitalized for bronchiolitis.; METHODS: This record-based case-control study was conducted at The Children's Hospital "Dr. Ovidio Aliaga U" in La Paz, Bolivi…	no		participants age less than 16 years. Study didn’t involve IPV
S129	Patel, N.; Chung, J.; Lee, O.; Chen, W.; Hsiao, E. I.; Kagawa, F. T.; Kirsch, C. M.; Ivie, C.; Jensen, W. A.; Wehner, J. H.; Mohindra, V.; Namath, A.	2010	High-frequency ventilation in adults with severe hypoxemic respiratory failure: A county hospital experience	American Journal of Respiratory and Critical Care Medicine. Conference: American Thoracic Society International Conference, ATS	181		INTRODUCTION: High-frequency ventilation (HFV) is a unique mode of mechanical ventilation first used successfully in the neonatal population, but it has become an emerging ventilatory strategy for adults. The purpose of the current study is to summarize our experience with HFV in critically-ill adult patients who have severe hypoxemic respiratory failure. METHODS: Retrospective chart review of al…	yes
S130	Nowobilski, R.; Wloch, T.; Plaszewski, M.; Szczeklik, A.	2010	Efficacy of physical therapy methods in airway clearance in patients with chronic obstructive pulmonary disease A critical review	Polskie Archiwum Medycyny Wewnetrznej-Polish Archives of Internal Medicine	120	468-477	Multiplicity and variety of chest physical therapy (CPT) methods for increasing bronchial clearance in patients with chronic obstructive pulmonary disease (COPD) require an assessment of validity and reliability of the available clinical evidence. The aim of the review was to evaluate publications on CPT and COPD patients and to establish the basis (objective criteria) on which given methods and …	no		review article
S131	Jones, S. W.; Short, K. A.; Joseph, M.; Sommer, C.; Cairns, B. A.	2010	Use of a new novel humidification system with high frequency percussive ventilation in a patient with inhalation injury	Journal of Burn Care and Research	31	499-502	Historically, it has been difficult to provide adequate humidification delivery with the high frequency percussive ventilator (HFPV) used in many burn centers. It is possible burn centers have avoided using HFPV because of the risk of mucus plugging, dried secretions, and cast formation. Experiences with HFPV provided doubt that the HFPV ventilator circuit could supply adequate humidification to …	no		study did not involve IPV intervention
S132	Hill, K.; Patman, S.; Brooks, D.	2010	Effect of airway clearance techniques in patients experiencing an acute exacerbation of chronic obstructive pulmonary disease: A systematic review	Chronic Respiratory Disease	7	2017-09-01	Answers were sought to the following question: Are techniques, applied predominantly with the aim of clearing secretions from the airways, to patients during an acute exacerbation of chronic obstructive pulmonary disease (AECOPD), safe and effective? A systematic review was undertaken of studies that (i) were either randomized controlled or randomized cross-over trials, (ii) recruited patients du…	no		systematic review
S133	Fiore, J. F.; Chiavegato, L. D.; Paisani, D. M.; Colucci, D. B. B.	2010	Utilization of Positive-Pressure Devices for Breathing Exercises in the Hospital Setting: A Regional Survey in Sao Paulo, Brazil	Respiratory Care	55	719-724	BACKGROUND: The use of breathing exercises with positive-pressure devices during hospitalization aims to prevent the development of nosocomial pulmonary complications or to facilitate recovery from pulmonary conditions already present. Although this type of intervention has potential benefits and theoretical advantages over more conventional respiratory physiotherapy techniques, the literature on…	no		Survey report
S134	Finder, J. D.	2010	Airway clearance modalities in neuromuscular disease	Paediatric Respiratory Reviews	11	31-34	Airway clearance consists of two linked processes: mucociliary clearance and cough clearance. Patients with neuromuscular weakness are at risk for impaired cough clearance and therefore the development of pneumonia and atelectasis. Aiding airway clearance in the patient with neuromuscular weakness is critical to the maintenance of health and the prevention of significant respiratory morbidity. Th…	no		review article
S135	Chung, K. K.; Wolf, S. E.; Renz, E. M.; Allan, P. F.; Aden, J. K.; Merrill, G. A.; Shelhamer, M. C.; King, B. T.; White, C. E.; Bell, D. G.; Schwacha, M. G.; Wanek, S. M.; Wade, C. E.; Holcomb, J. B.; Blackbourne, L. H.; Cancio, L. C.	2010	High-frequency percussive ventilation and low tidal volume ventilation in burns: a randomized controlled trial	Crit Care Med	38	1970-7	OBJECTIVES: In select burn intensive care units, high-frequency percussive ventilation is preferentially used to provide mechanical ventilation in support of patients with acute lung injury, acute respiratory distress syndrome, and inhalation injury. However, we found an absence of prospective studies comparing high-frequency percussive ventilation with contemporary low-tidal volume ventilation s…	yes
S136	Bronicki, R. A.; Herrera, M.; Mink, R.; Domico, M.; Tucker, D.; Chang, A. C.; Anas, N. G.	2010	Hemodynamics and Cerebral Oxygenation Following Repair of Tetralogy of Fallot: The Effects of Converting From Positive Pressure Ventilation to Spontaneous Breathing	Congenital Heart Disease	5	416-421	Purpose. Following corrective surgery for tetralogy of Fallot (TOF), approximately one-third of these patients develop low cardiac output (CO) due to right ventricular (RV) diastolic heart failure. Extubation is beneficial in these patients because the fall in intrathoracic pressure that occurs with conversion from positive pressure breathing to spontaneous breathing improves venous return, RV fi…	no		Non IPV intervrntion study
S137	Allan, P. F.; Osborn, E. C.; Chung, K. K.; Wanek, S. M.	2010	High-frequency percussive ventilation revisited	Journal of Burn Care and Research	31	510-520	High-frequency percussive ventilation (HFPV) has demonstrated a potential role as a rescue option for refractory acute respiratory distress syndrome and as a method for improving inhalation injury outcomes. Nevertheless, there is a lack of literature examining the practical application of HFPV theory toward either improving gas exchange or preventing possible ventilator-induced lung injury. This …	no		review aeticle
S138	Vargas, F.; Boyer, A.; Bui, H. N.; Guenard, H.; Gruson, D.; Hilbert, G.	2009	Effect of intrapulmonary percussive ventilation on expiratory flow limitation in chronic obstructive pulmonary disease patients	Journal of Critical Care	24	212-219	PURPOSE: The aims of this prospective study were (1) to select, after weaning and extubation, chronic obstructive pulmonary disease (COPD) patients with expiratory flow limitation (EFL) measured by the negative expiratory pressure method and (2) to assess, in these patients, the short-term (30 minutes) physiologic effect of a session of intrapulmonary percussive ventilation (IPV). MATERIALS AND M…	yes
S139	Rosiere, J.; Vader, J. P.; Cavin, M. S.; Grant, K.; Larcinese, A.; Voellinger, R.; Burnand, B.; Revelly, J. P.; Fitting, J. W.	2009	Appropriateness of respiratory care: Evidence-based guidelines	Swiss Medical Weekly	139	387-392	Principles: Respiratory care is universally recognised as useful, but its indications and practice vary markedly. In order to improve the appropriateness of respiratory care in our hospital, we developed evidence-based local guidelines in a collaborative effort involving physiotherapists, physicians and health service researchers. Methods: Recommendations were developed using the standardised RAN…	no		study not done in IPV intervention
S140	Nino, G.; McNally, P.; Miske, L. J.; Hickey, E.; Panitch, H. B.	2009	Use of Intrapulmonary Percussive Ventilation (IPV) in the Management of Pulmonary Complications of an Infant With Osteogenesis Imperfecta	Pediatric Pulmonology	44	1151-1154	Osteogenesis imperfecta (01) is a genetic disorder characterized by abnormal collagen formation and short stature. These patients present with frequent vertebral, rib, and long bone fractures. There are many respiratory complications associated with 01 including pneumonia, the most common cause of mortality in the severe forms of the disease. We present a case of an infant with OI (type III/IV) a…	no		participants age less than 16 years
S141	Morrison, L.; Agnew, J.	2009	Oscillating devices for airway clearance in people with cystic fibrosis	Cochrane Database of Systematic Reviews		110	Background Chest physiotherapy is widely prescribed to assist the clearance of airway secretions in people with cystic fibrosis (CF). Oscillating devices generate intra-or extra-thoracic oscillations orally or external to the chest wall. Internally they create variable resistances within the airways, generating controlled oscillating positive pressure which mobilises mucus. Extra-thoracic oscilla…	no		systematic review
S142	Mizuta, K.; Ishido, H.; Iwamoto, Y.; Masutani, S.; Tamura, M.; Senzaki, H.	2009	Gastrointestinal hemorrhage induced by percussive ventilator in an infant with chronic lung disease complicated after surgery for corrected transposition of the great arteries. [Japanese]	Kyobu geka	The Japanese journal of thoracic surgery. 62	207-210	A newborn patient (birth weight 2,332 g) with corrected transposition of the great arteries developed chronic lung disease due to a severe heart failure and post operative several complications. We applied intrapulmonary percussive ventilation (IPV) to the patient. IPV improved oxygenation concomitant with the improvement of respiratory condition and chest X-ray finding. However, the patient suff…	no		participant age under 16 years
S143	Mizuta, K.; Ishido, H.; Iwamoto, Y.; Masutani, S.; Tamura, M.; Senzaki, H.	2009	[Gastrointestinal hemorrhage induced by percussive ventilator in an infant with chronic lung disease complicated after surgery for corrected transposition of the great arteries]	Kyobu Geka - Japanese Journal of Thoracic Surgery	62	207-10	A newborn patient (birth weight 2,332 g) with corrected transposition of the great arteries developed chronic lung disease due to a severe heart failure and post operative several complications. We applied intrapulmonary percussive ventilation (IPV) to the patient. IPV improved oxygenation concomitant with the improvement of respiratory condition and chest X-ray finding. However, the patient suff…	no		participant age under 16 years
S144	Messier, S. E.; Digeronimo, R. J.; Gillette, R. K.	2009	Comparison of the Sensormedics 3100A and Bronchotron transporter in a neonatal piglet ARDS model	Pediatric Pulmonology	44	693-700	The Sensormedics 3100A (Cardinal Health, Dublin, OH) (HFOV) and the Bronchotron (Percussionaire, Sandpoint, ID) (HFPV) are high-frequency ventilation devices used to support neonatal respiratory failure; however, a comparison of the devices, with respect to gas exchange at similar ventilator settings, has not been previously studied. Thus, we compared the ability of HFOV to that of HFPV to provid…	no		participant age under 16 years
S145	Harth, L.; Stuart, J.; Montgomery, C.; Pintier, K.; Czyzo, S.; Hill, K.; Goldstein, R.; Brooks, D.	2009	Physical therapy practice patterns in acute exacerbations of chronic obstructive pulmonary disease	Canadian Respiratory Journal	16	86-92	BACKGROUND AND OBJECTIVE: The importance of the multi-disciplinary approach to the management of chronic obstructive pulmonary disease is increasingly emphasized. The present Study aimed to examine the current practice patterns of physical therapists involved in the management of patients hospitalized with an acute exacerbation of chronic obstructive pulmonary disease. METHOD: A self-administered…	no		Study doesn’t include IPV intervention. Survey report
S146	Chatwin, M.	2009	Mechanical aids for secretion clearance	International Journal of Respiratory Care	5	50-53	One in 3500 of the population may be expected to have a disabling inherited neuromuscular disease (NMD) presenting in childhood or in later life. Respiratory tract infections are a major cause of morbidity and mortality in this patient group. An effective cough is essential for secretion clearance and protection against respiratory infections. This review concentrates on mechanical aids and cough…	no		Study did not involve IPV intervention
S147	Van Ginderdeuren, F.; Verbanck, S.; Van Cauwelaert, K.; Vanlaethem, S.; Schuermans, D.; Vincken, W.; Malfroot, A.	2008	Chest physiotherapy in cystic fibrosis: Short-term effects of autogenic drainage preceded by wet inhalation of saline versus autogenic drainage preceded by intrapulmonary percussive ventilation with saline	Respiration	76	175-180	Background: Chest physiotherapy has been used for many years to assist in the removal of abnormal viscid bronchial secretions in cystic fibrosis (CF) patients. Objectives:This study compared the short-term effects of two physiotherapy regimens in patients with CF: autogenic drainage (AD) preceded by either saline inhalation ('saline<inf>NEB</inf> + AD') or by intrapulmonary percussive ventilation…	maybe
S148	Fujita, M.; Tsuruta, R.; Oda, Y.; Kaneda, K.; Miyauchi, T.; Kasaoka, S.; Maekawa, T.	2008	Severe Legionella pneumonia successfully treated by independent lung ventilation with intrapulmonary percussive ventilation	Respirology	13	475-477	A case of severe Legionella pneumonia was successfully treated by independent lung ventilation (ILV) with intrapulmonary percussive ventilation (IPV). A 57-year-old man with lobar pneumonia was intubated and mechanically ventilated because of his deteriorating respiratory status. The diagnosis of Legionella pneumonia was made on the fourth day after admission and appropriate antibiotic therapy wa…	yes
S149	Yen Ha, T. K.; Bui, T. D.; Tran, A. T.; Badin, P.; Toussaint, M.; Nguyen, A. T.	2007	Atelectatic children treated with intrapulmonary percussive ventilation via a face mask: Clinical trial and literature overview	Pediatrics International	49	502-507	Background: Persistent atelectasis in children is lacking a gold standard treatment. Intrapulmonary percussive ventilation (IPV) is presented as a promising chest physiotherapy technique in the treatment of atelectasis. This study aimed to follow the evolution of atelectasis resolution with noninvasive IPV in young children and to detect eventual adverse effects. Methods: Six children were hospit…	yes		Full text review to clarify participants age
S150	Schechter, M. S.	2007	Airway clearance applications in infants and children	Respiratory Care	52	1382-1391	The rationale for airway clearance therapy and basic principles of its application are identical for children and adults, but there are important differences in physiology (regarding airway mucus characteristics and airway mechanics) and pathological processes in children, as well as other considerations unique to the pediatric population. The major obstacle in reviewing the evidence for efficacy…	maybe
S151	Romanini, W.; Muller, A. P.; de Carvalho, K. A. T.; Olandoski, M.; Faria-Neto, J. R.; Mendes, F. L.; Sardetto, E. A.; da Costa, F. D. A.; Guarita-Souza, L. C.	2007	The effects of intermittent positive pressure and incentive spirometry in the postoperative of myocardial revascularization	Arquivos Brasileiros De Cardiologia	89	105-110	Background: Pulmonary complications are important causes of morbidity and fatalities among patients subject to cardiac surgery. The respiratory physiotherapy has been aiding in the recovery of these patient ones. Objective: To evaluate the physiotherapeutic effect of intermittent positive pressure breathing (IPPB) and incentive spirometry (IS) in patients submitted to myocardial revascularization…	no		Study did not include Ipv intervention
S152	Marks, J. H.	2007	Airway clearance devices in cystic fibrosis	Paediatric Respiratory Reviews	8	17-23	Clearance of infected airway secretions is essential to preserve lung function in patients with cystic fibrosis (CF). Although the value of regular airway clearance treatments has been shown in many studies, adherence to the prescribed treatments is not very good (see Making airway clearance successful, pp. 000-000). In the past the only method available was conventional chest physiotherapy (CCPT…	no		review article
S153	Kendrick, A. H.	2007	Airway clearance techniques in cystic fibrosis: physiology, devices and the future	Journal of the Royal Society of Medicine	100	2023-03-01		no		Study did not include IPV intervention
S154	Kempainen, R. R.; Williams, C. B.; Hazelwood, A.; Rubin, B. K.; Milla, C. E.	2007	Comparison of high-frequency chest wall oscillation with differing waveforms for airway clearance in cystic fibrosis	Chest	132	1227-32	BACKGROUND: High-frequency chest wall oscillation (HFCWO) is commonly used by cystic fibrosis (CF) patients for airway clearance. The primary objective of this study was to determine whether the use of a newer HFCWO device that generates oscillations with a triangular waveform results in greater sputum production than a commonly used device that generates oscillations with a sine waveform. METHOD…	no		study did not include Ipv intervention
S155	Hall, J. J.; Hunt, J. L.; Arnoldo, B. D.; Purdue, G. F.	2007	Use of high-frequency percussive ventilation in inhalation injuries	J Burn Care Res	28	396-400	Inhalation injury causes significant morbidity and mortality, accounting for nearly 80% of non-fire-related deaths and affecting nearly 25% of all patients hospitalized with thermal injury. High-frequency percussive ventilation (HFPV) has been reported to decrease both the incidence of pulmonary barotrauma and pneumonia in inhalation injury. It has evolved into a ventilatory modality promoted to …	yes
S156	Haas, C. F.; Loik, P. S.; Gay, S. E.	2007	Airway clearance applications in the elderly and in patients with neurologic or neuromuscular compromise...includes discussion	Respiratory Care	52	1362-1381	Respiratory compromise is the leading cause of morbidity and mortality in patients with neuromuscular and neurologic disease, and in elderly patients, who have a reduced pulmonary reserve from deterioration of the respiratory system associated with the normal aging process. Although the otherwise healthy older patient is normally asymptomatic, their pulmonary reserve is further compromised during…	no		review article
S157	Freitas, Erfs; Soares, B. G. O.; Cardoso, J. R.; Atallah, A. N.	2007	Incentive spirometry for preventing pulmonary complications after coronary artery bypass graft	Cochrane Database of Systematic Reviews		20	Background Following coronary artery bypass graft (CABG), the main causes of postoperative morbidity and mortality are postoperative pulmonary complications, respiratory dysfunction and arterial hypoxemia. Incentive spirometry is a treatment technique that uses a mechanical device (an incentive spirometer) to reduce such pulmonary complications during postoperative care. Objectives To assess the …	no		Systematic review
S158	Chatburn, R. L.	2007	High-frequency assisted airway clearance...includes discussion	Respiratory Care	52	1224-1237	High-frequency airway clearance assist devices generate either positive or negative transrespiratory pressure excursions to produce high-frequency, small-volume oscillations in the airways. Intrapulmonary percussive ventilation creates a positive transrespiratory pressure by injecting short, rapid inspiratory flow pulses into the airway opening and relies on chest wall elastic recoil for passive …	no		review article
S159	Branson, R. D.	2007	Secretion management in the mechanically ventilated patient...includes discussion	Respiratory Care	52	1328-1347	Secretion management in the mechanically ventilated patient includes routine methods for maintaining mucociliary function, as well as techniques for secretion removal. Humidification, mobilization of the patient, and airway suctioning are all routine procedures for managing secretions in the ventilated patient. Early ambulation of the post-surgical patient and routine turning of the ventilated pa…	no		review article
S160	Wang, D. F.; Zwischenberger, J. B.; Savage, C.; Miller, L.; Deyo, D. J.; Alpard, S.; Cardenas, V. J.	2006	High-frequencv percussive ventilation with svstemi heparin improves short-term survival in a LD100 sheep model of acute respiratory distress syndrome	Journal of Burn Care & Research	27	463-471	We undertook an assessment of high-frequency percussive ventilation (HFPV) and systemic heparin on survival in our LD100 sheep model of smoke/burn-induced acute respiratory distress syndrome (ARDS). This was a prospective controlled outcomes study in a large animal critical care laboratory. ARDS was induced in 13 sheep by a combination of 48 cotton smoke breaths and 40% full-thickness cutaneous b…	no		Study not conducted in Humans
S161	Vargas, F.; Hilbert, G.	2006	Intrapulmonary percussive ventilation and noninvasive positive pressure ventilation in patients with chronic obstructive pulmonary disease: "Strength through unity?"	Critical Care Medicine	34	3043-3045		maybe		Obtain full text for review
S162	Tsuruta, R.; Kasaoka, S.; Okabayashi, K.; Maekawa, T.	2006	Efficacy and safety of intrapulmonary percussive ventilation superimposed on conventional ventilation in obese patients with compression atelectasis	Journal of Critical Care	21	328-332	Purpose: To investigate the efficacy and safety of intrapulmonary percussive ventilation (IPV) in obese patients, we assessed their respiratory and hemodynamic functions during IPV superimposed on conventional ventilation. Materials and Methods: Ten obese patients with acute respiratory failure due to compression atelectasis who had not improved by conventional ventilation were treated with IPV. …	yes
S163	Rezaie-Majd, A.; Bigenzahn, W.; Denk, D. M.; Burian, M.; Kornfehl, J.; Grasl, M. Ch; Ihra, G.; Aloy, A.	2006	Superimposed high-frequency jet ventilation (SHFJV) for endoscopic laryngotracheal surgery in more than 1500 patients	British Journal of Anaesthesia	96	650-659	Background. Superimposed high-frequency jet ventilation (SHFJV), which does not require any tracheal tubes or catheters, was developed specifically for use in laryngotracheal surgery. SHFJV uses two jet streams with different frequencies simultaneously and is applied in the supraglottic space using a jet laryngoscope and jet ventilator. Methods. Between 1990 and 2004, SHFJV was studied in 1515 co…	no		study did not include IPV interevention
S164	Pasquina, P.; Tramer, M. R.; Granier, J. M.; Walder, B.	2006	Respiratory physiotherapy to prevent pulmonary complications after abdominal surgery - A systematic review	Chest	130	1887-1899	Objectives: To examine the efficacy of respiratory, physiotherapy for prevention of pulmonary complications after abdominal surgery. Methods: We searched in databases and bibliographies for articles in all languages through November 2005. Randomized trials were included if they investigated prophylactic respiratory physiotherapy and pulmonary outcomes, and if the follow-up was at least 2 days. Ef…	no		systematic review
S165	Nava, S.; Barbarito, N.; Piaggi, G.; De Mattia, E.; Cirio, S.	2006	Physiological response to intrapulmonary percussive ventilation in stable COPD patients	Respiratory Medicine	100	1526-1533	Intrapulmonary percussive ventilation (IPV) is a ventilatory technique that delivers bursts of high-flow respiratory gas into the lung at high rates, intended for treating acute respiratory failure and for mobilization of secretions. We performed a study, aimed at assessing the physiological response to IPV, on patients' breathing pattern, inspiratory effort, lung mechanics and tolerance to venti…	yes
S166	Lee, J.; Robinson, J. L.; Spady, D. W.	2006	Frequency of apnea, bradycardia, and desaturations following first diphtheria-tetanus-pertussis-inactivated polio-Haemophilus influenzae type B immunization in hospitalized preterm infants	BMC Pediatrics	6 (no pagination)		Background: Adverse cardiorespiratory events including apnea, bradycardia, and desaturations have been described following administration of the first diphtheria-tetanus-pertussis-inactivated polio-Haemophilus influenzae type B (DTP-IPV-Hib) immunization to preterm infants. The effect of the recent substitution of acellular pertussis vaccine for whole cell pertussis vaccine on the frequency of th…	no		Non IPV study. Participants age less than 16 years
S167	Clini, E. M.; Antoni, F. D.; Vitacca, M.; Crisafulli, E.; Paneroni, M.; Chezzi-Silva, S.; Moretti, M.; Trianni, L.; Fabbri, L. M.	2006	Intrapulmonary percussive ventilation in tracheostomized patients: a randomized controlled trial	Intensive Care Medicine	32	1994-2001	OBJECTIVE: To investigate whether the addition of intrapulmonary percussive ventilation to the usual chest physiotherapy improves gas exchange and lung mechanics in tracheostomized patients.; DESIGN AND SETTING: Randomized multicenter trial in two weaning centers in northern Italy.; PATIENTS AND PARTICIPANTS: 46 tracheostomized patients (age 70 +/- 7 years, 28 men, arterial blood pH 7.436 +/- 0.0…	yes
S168	Antonaglia, V.; Lucangelo, U.; Zin, W. A.; Peratoner, A.; De Simoni, L.; Capitanio, G.; Pascotto, S.; Gullo, A.	2006	Intrapulmonary percussive ventilation improves the outcome of patients with acute exacerbation of chronic obstructive pulmonary disease using a helmet	Critical Care Medicine	34	2940-2945	OBJECTIVE: To evaluate the effect of intrapulmonary percussive ventilation (IPV) by mouthpiece during noninvasive positive-pressure ventilation with helmet in patients with exacerbation of chronic obstructive pulmonary disease (COPD). DESIGN: Randomized clinical trial. SETTING: General intensive care unit, university hospital. PATIENTS: Forty patients with exacerbation of COPD ventilated with non…	yes
S169	Wada, N.; Murayama, K.; Kaneko, T.; Kitazumi, E.	2005	Effect of intrapulmonary percussive ventilation in a severely disabled patient with persistent pulmonary consolidation. [Japanese]	No To Hattatsu	37	332-336	An intrapulmonary percussive ventilator (IPV) improves airway clearance and lung function, and is useful for wide variety of respiratory disorders, such as cystic fibrosis, chronic obstructive pulmonary disease, aspiration pneumonia, and neuromuscular diseases. However, there are few reports on IPV use in patients with severe neurological impairment, scoliosis and thoracic deformity. They have po…	yes
S170	Vargas, F.; Bui, H. N.; Boyer, A.; Salmi, L. R.; Gbikpi-Benissan, G.; Guenard, H.; Gruson, D.; Hilbert, G.	2005	Intrapulmonary percussive ventilation in acute exacerbations of COPD patients with mild respiratory acidosis: a randomized controlled trial [ISRCTN17802078]	Critical care (London, England)	9	R382-389	INTRODUCTION: We hypothesized that the use of intrapulmonary percussive ventilation (IPV), a technique designed to improve mucus clearance, could prove effective in avoiding further deterioration in patients with acute exacerbations of chronic obstructive pulmonary disease (COPD) with mild respiratory acidosis. METHODS: The study was performed in a medical intensive care unit of a university hosp…	yes
S171	Reardon, C. C.; Christiansen, D.; Barnett, E. D.; Cabral, H. J.	2005	Intrapulmonary percussive ventilation versus incentive spirometry for children with neuromuscular disease	Archives of Pediatrics & Adolescent Medicine 2005 Jun;159(6):526-531			Copyright release for this abstract has not been granted.	maybe		Obtain full text for review
S172	Main, E.; Prasad, A.; van der Schans, C.	2005	Conventional chest physiotherapy compared to other airway clearance techniques for cystic fibrosis - art. no. CD002011.pub2	Cochrane Database of Systematic Reviews		31	Background Cystic fibrosis is an inherited life-limiting disorder, characterised by pulmonary infections and thick airway secretions. Chest physiotherapy has been integral to clinical management in facilitating removal of airway secretions. Conventional chest physiotherapy techniques (CCPT) have depended upon assistance during treatments, while more contemporary airway clearance techniques are se…	no		Systematic review
S173	Kaneko, T.; Naoi, F.; Wada, N.; Murayama, K.; Kitazumi, E.	2005	Effectiveness of intrapulmonary percussive ventilator treatment to respiratory disorders of persons with severe motor and intellectual disabilities. [Japanese]	No To Hattatsu	37	262-264		maybe		Obtain full text for review
S174	Cancio, L. C.	2005	Current concepts in the pathophysiology and treatment of inhalation injury	Trauma	7	19-35	Smoke inhalation injury occurs in about 10% of patients admitted to burn centres, and increases the mortality of burn patients by up to 20% over predictions based on age and burn size alone. The primary lesion in smoke inhalation injury is localized to the small airways, with alveolar injury and pulmonary oedema exercising a less prominent role during the initial phases. Injury incites a cascade …	no		Review article
S175	Salim, A.; Miller, K.; Dangleben, D.; Cipolle, M.; Pasquale, M.	2004	High-frequency percussive ventilation: An alternative mode of ventilation for head-injured patients with adult respiratory distress syndrome	Journal of Trauma - Injury, Infection and Critical Care	57	542-546	Background: Adult respiratory distress syndrome develops in up to 20% of patients with severe head injury. This complicates the treatment of head-injured patients because lung-protective strategies such as high positive end-expiratory pressure (PEEP) and permissive hypercapnia may increase intracranial pressure (ICP) and reduce cerebral perfusion pressure. The use of high-frequency percussive ven…	yes
S176	Henzler, D.; Dembinski, R.; Bensberg, R.; Hochhausen, N.; Rossaint, R.; Kuhlen, R.	2004	Ventilation with biphasic positive airway pressure in experimental lung injury - Influence of transpulmonary pressure on gas exchange and haemodynamics	Intensive Care Medicine	30	935-943	Objective. We investigated whether improvement in ventilation perfusion ((V) over dot (A)/(Q) over dot) distribution during mechanical ventilation using biphasic positive airway pressure (BIPAP) with spontaneous breathing may be attributed to an effectively increased transpulmonary pressure (P-TP) and can also be achieved by increasing P-TP during controlled ventilation. Design. In 12 pigs with s…	no		Study did not include IPV intervention
S177	Zhang, H.; Lindwall, R.; Zhu, L. W.; Frostell, C.; Sun, B.	2003	Lung physiology and histopathology during cumulated exposure to nitric oxide in combination with assisted ventilation in healthy piglets	Pulmonary Pharmacology & Therapeutics	16	163-169	Inhaled nitric oxide (iNO) is routinely used for hypoxic respiratory failure and persistent pulmonary hypertension of the newborn, and investigation of its new indications requiring various levels of iNO is underway. Cumulated exposure of high level of iNO may exert adverse effects on lung function and morphology, which may be confounded with ventilator-associated lung injury. Sixteen healthy pig…	no		Study not conducted in humans
S178	Varekojis, S. M.; Douce, F. H.; Flucke, R. L.; Filbrun, D. A.; Tice, J. S.; McCoy, K. S.; Castile, R. G.	2003	A comparison of the therapeutic effectiveness of and preference for postural drainage and percussion, intrapulmonary percussive ventilation, and high-frequency chest wall compression in hospitalized cystic fibrosis patients	Respiratory Care 2003 Jan;48(1):24-28			Copyright release for this abstract has not been granted.	yes
S179	Toussaint, M.; De Win, H.; Steens, M.; Soudon, P.	2003	Effect of intrapulmonary percussive ventilation on mucus clearance in Duchenne muscular dystrophy patients: a preliminary report	Respiratory Care	48	940-947	OBJECTIVE: To determine the effects of intrapulmonary percussive ventilation (IPV) on mucus clearance in tracheostomized Duchenne muscular dystrophy patients. METHODS: We studied 8 patients, 5 of whom had mucus hypersecretion (> 30 mL/d). In a randomized, cross-over study we compared assisted mucus clearance techniques with and without IPV. There were 2 treatment sequences and each patient receiv…	yes
S180	Reper, P.; Van Bos, R.; Van Loey, K.; Van Laeke, P.; Vanderkelen, A.	2003	High frequency percussive ventilation in burn patients: hemodynamics and gas exchange	Burns	29	603-608		maybe		obtain full text for review
S181	Pasquina, P.; Tramer, M. R.; Walder, B.	2003	Prophylactic respiratory physiotherapy after cardiac surgery: systematic review	British Medical Journal	327	1379-1381	Objective To assess whether respiratory physiotherapy prevents pulmonary complications after cardiac surgery. Data sources Searches through Medline, Embase, Cinahl, the Cochrane library, and bibliographies, for randomised trials comparing any type of prophylactic respiratory physiotherapy with another type or no intervention after cardiac surgery, with a follow up of reporting on respiratory at l…	no		systematic review
S182	Opdekamp, C.	2003	The role of physical therapy for diagnosed infants - Role of instrumentation in physiotherapy for the cystic fibrosis patient	Revue Des Maladies Respiratoires	20	S177-S188		no		Study did not involve IPV intervention
S183	Eckles, M.; Anderson, P.	2003	Cor pulmonale in cystic fibrosis	Seminars in Respiratory and Critical Care Medicine	24	323-330	Cystic fibrosis is a common autosomal recessive disorder that is associated with defective chloride transport channel in epithelial cells. The discovery of the cystic fibrosis gene in 1989 has led to a better understanding of the pathophysiology of the disease and the development of more effective therapeutic interventions. Chronic recurrent lung infections, pancreatic exocrine insufficiency, and…	no		review article. Not relevant to IPV
S184	Smailes, S. T.	2002	Noninvasive Positive Pressure Ventilation in burns	Burns	28	795-801	Objective: Acute respiratory failure is a common complication of the severely burn-injured patient. Endotracheal intubation and mechanical ventilation is associated with a high rate of complications. Noninvasive Positive Pressure Ventilation (NIPPY) has been shown to be as effective as conventional ventilation in improving gas exchange and is associated with fewer complications with patients in a…	no		Study did not involve IPV intervention
S185	Heringlake, M.; Schumacher, J.; Sedemund-Adib, B.; Bahlmann, L.; Eleftheriadis, S.; Sievers, H. H.; Dalhoff, K.; Schmucker, P.	2002	Bronchial stenting and high-frequency percussive ventilation treatment of descending aortic aneurysm-induced atelectasis of the left lung	Anesthesia and Analgesia	95	1189-1191	This case report shows that atelectasis of the left lung - induced by extrinsic compression of the left main bronchus by an aortic aneurysm and persisting despite aggressive conservative treatment - may be effectively treated by bronchial stenting and high-frequency percussive ventilation.	maybe		full text article to review
S186	Fujie, T.; Tojo, N.; Inase, N.; Nara, N.; Homma, I.; Yoshizawa, Y.	2002	Effect of chest wall vibration on dyspnea during exercise in chronic obstructive pulmonary disease	Respiratory Physiology & Neurobiology	130	305-316	To elucidate the effect of in-phase chest wall vibration (IPV) during exercise, 17 COPD male patients performed two constant-load exercise tests on a cycle ergometer with and without IPV. The Borg dyspnea score significantly decreased from IPV (-) to IPV (+) (from 13.6 +/- 2.9 to 12.5 +/- 2.9, P < 0.01). IPV elicited a significant increase in (V) over dot(O2) (P < 0.005) and significant decreases…	no		Study did not involve IPV intervention
S187	Fink, J. B.; Mahlmeister, M. J.	2002	High-frequency oscillation of the airway and chest wall	Respiratory care	47	797-807	High-frequency oscillation (HFO), applied to either the airway or chest wall, has been associated with changes in sputum attributes and clearance. The evolution of evidence, both in vitro and in vivo, supporting the use of HFO is reviewed. Devices that apply HFO to the airway range from the relatively simple mechanical Flutter and Acapella devices to the more complex Percussionaire Intrapercussiv…	no		review article. Not relevant to IPV
S188	Deakins, K.; Chatburn, R. L.	2002	A comparison of intrapulmonary percussive ventilation and conventional chest physiotherapy for the treatment of atelectasis in the pediatric patient	Respiratory Care 2002 Oct;47(10):1162-1167			Copyright release for this abstract has not been granted.	yes
S189	Carman, B.; Cahill, T.; Warden, G.; McCall, J.	2002	A prospective, randomized comparison of the Volume Diffusive Respirator vs conventional ventilation for ventilation of burned children: 2001 ABA paper	Journal of Burn Care and Rehabilitation	23	444-448	The Volume Diffusive Respirator (VDR) is a high-frequency time cycled pressure ventilator that can ventilate, oxygenate, and promote secretion removal. The VDR provides ventilation at lower airway pressures than those required for conventional ventilation in the pressure control mode (PCV). A prospective, randomized, institutional review board-approved study was conducted comparing the VDR to PCV…	no		study did not involve IPV intervention
S190	Birnkrant, D. J.	2002	The assessment and management of the respiratory complications of pediatric neuromuscular diseases	Clinical Pediatrics	41	301-308	Respiratory complications are a major cause of morbidity and mortality in the pediatric neuromuscular diseases. Weakness of the muscles of respiration results in shallow breathing and ineffective cough, making patients vulnerable to atelectasis, pneumonia, and tracheal obstruction by retained respiratory tract secretions. Assessment of the risk of respiratory complications includes evaluating the…	no		review article
S191	Nava, S.; Karakurt, S.; Rampulla, C.; Braschi, A.; Fanfulla, F.	2001	Salbutamol delivery during non-invasive mechanical ventilation in patients with chronic obstructive pulmonary disease: a randomized, controlled study	Intensive Care Medicine	27	1627-1635	Objective: We investigated the clinical response to equivalent doses of salbutamol delivered, via metered dose inhaler (MDI) during non-invasive mechanical ventilation (NIMV-MDI), during spontaneous breathing using a spacer (MDI-Spacer), and also during intermittent positive pressure breathing (IPPB). Setting: A respiratory intensive care unit. Design: Prospective, randomized, and placebo-control…	no		Study did not include IPV intervention
S192	Denehy, L.; Berney, S.	2001	The use of positive pressure devices by physiotherapists	European Respiratory Journal	17	821-829	The aim of this paper is to review the indications for use by physiotherapists, such as physiological rationale and the comparative efficacy of intermittent positive pressure breathing (IPPB) and continuous positive airway pressure (CPAP). A brief discussion of nasal intermittent positive airway pressure is also included. The use of IPPB for post operative prophylaxis has not been supported in th…	no		review article
S193	Prasad, S. A.; Tannenbaum, E. L.; Mikelsons, C.	2000	Physiotherapy in cystic fibrosis	Journal of the Royal Society of Medicine	93	27-36		no
S194	Janssens, J. P.; de Muralt, B.; Titelion, V.	2000	Management of dyspnea in severe chronic obstructive pulmonary disease	Journal of Pain and Symptom Management	19	378-392	Progression of chronic obstructive pulmonary disease (COPD) is frequently associated with increasing dyspnea; indeed, patients with serve COPD constitute the largest group of patients with chronic respiratory insufficiency. The sensation of dyspnea in these patients is mostly related to increased work of breathing, a consequence of an increased resistive load, of hyperinflation, and of the delete…	no		study did not include IPV intervention
S195	Ihra, G.; Hieber, C.; Adel, S.; Kashanipour, A.; Aloy, A.	2000	Tubeless combined high-frequency jet ventilation for laryngotracheal laser surgery in paediatric anaesthesia	Acta Anaesthesiologica Scandinavica	44	475-479	Background: High-frequency jet ventilation (HFJV) is an alternative ventilatory approach in airway surgery and for facilitating gas exchange in patients with pulmonary insufficiency. We have developed a new technique of combined HFJV utilising two superimposed jet streams. In this study we describe the application of tubeless supralaryngeal HFJV during laryngotracheal laser surgery in infants and…	no		participants age less than 16 years. Non IPV study
S196	Cereda, M.; Foti, G.; Marcora, B.; Gili, M.; Giacomini, M.; Sparacino, M. E.; Pesenti, A.	2000	Pressure support ventilation in patients with acute lung injury	Critical Care Medicine	28	1269-1275	Objectives: To assess the success rate of pressure support ventilation (PSV) in acute lung injury patients undergoing continuous positive pressure ventilation (CPPV), to study physiologic changes after the transition from CPPV to PSV, and to investigate differences between patients who succeed and patients who fail PSV according to predetermined criteria. Design: Observational study. Setting: Gen…	no		IPV intervention not i
S197	Pryor, J. A.	1999	Physiotherapy for airway clearance in adults	European Respiratory Journal	14	1418-1424	Techniques for augmenting, when necessary, the normal mucociliary and cough clearance mechanisms of the lungs are not new, but, in more recent years, techniques have been developed which are effective, comfortable and can be used independent of an assistant in the majority of adolescents and adults. Postural drainage with chest clapping and chest shaking has, in most parts of the world, been repl…	no		review article
S198	Cortiella, J.; Mlcak, R.; Herndon, D.	1999	High frequency percussive ventilation in pediatric patients with inhalation injury	Journal of Burn Care and Rehabilitation	20	232-235	The objective of this study was to present data that showed high frequency percussive ventilation (HFPV) was superior to traditional mechanical ventilation for the treatment of children with inhalation injuries. Inhalation injuries continue to be the number one cause of death of patients with thermal injuries in the United States. Therapy for this condition has consisted of conservative pulmonary…	no		participants age less than 16 years
S199	Newhouse, P. A.; White, F.; Marks, J. H.; Homnick, D. N.	1998	The intrapulmonary percussive ventilator and flutter device compared to standard chest physiotherapy in patients with cystic fibrosis	Clinical Pediatrics	37	427-432		yes		Full text review to determine age of participants
S200	Nakayama, H.; Shibuya, M.; Kaneko, N.; Yamada, M.; Suzuki, H.; Arakawa, M.; Homma, I.	1998	Benefit of in-phase chest wall vibration on the pulmonary hemodynamics in patients with chronic obstructive pulmonary disease	Respirology	3	235-240	Objective: Chest wall vibration of contracting intercostal muscles (in- phase vibration, (IPV)) improves O<inf>2</inf> saturation in patients with chronic obstructive pulmonary disease (COPD). The purpose of this study was to investigate the effect of IPV on the pulmonary hemodynamics in patients with COPD. Methodology: Twelve patients with COPD (FEV<inf>1</inf>%, 43.7+/-14.4%) underwent pulmonar…	no		Study did not include IPV intervention
S201	Nakayama, H.; Shibuya, M.; Yamada, M.; Suzuki, H.; Arakawa, M.; Homma, I.	1998	In-phase chest wall vibration decreases dyspnea during arm elevation in chronic obstructive pulmonary disease patients	Internal medicine (Tokyo, Japan)	37	831-835	In-phase chest wall vibration (IPV) is known to decrease dyspnea in patients with chronic obstructive pulmonary disease (COPD) at rest and during leg exercise. In the present study, the effects of IPV (100 Hz) on dyspnea and arm fatigue during upper extremity activity were studied in 9 patients with COPD (mean FEV1, 0.95 l). Dyspnea and arm fatigue (modified Borg scale) and ventilatory variables …	no		Study did not include IPV intervention
S202	Langenderfer, B.	1998	Alternatives to percussion and postural drainage: a review of mucus clearance therapies: percussion and postural drainage, autogenic drainage, positive expiratory pressure, flutter valve, intrapulmonary percussive ventilation, and high-frequency chest compression with the ThAIRapy vest	Journal of Cardiopulmonary Rehabilitation	18	283-289	The purpose of this article is to review published studies on the efficacy of old and new mucus clearance techniques and to develop recommendations for different groups of patients. Mucus clearance is a problem in cystic fibrosis, bronchiectasis, and many other pulmonary conditions. Percussion and postural drainage (P & PD) was the traditional method of facilitating mucus clearance, but the many …	no		review article
S203	Lentz, C. W.; Peterson, H. D.	1997	Smoke inhalation is a multilevel insult to the pulmonary system	Current opinion in pulmonary medicine	3	221-226	Inhalation injury represents an ongoing threat to patients with thermal injury. The magnitude of the disease severity is related to the multilevel insult to the pulmonary system. Asphyxiants present in inhaled smoke can compromise oxygen delivery, resulting in cell death. Also, early changes in the microcirculation of the lung parenchyma, related to polymorphonuclear cell activation and oxygen fr…	no		review article
S204	Rezaiguia, S.; Jayr, C.	1996	Prevention of respiratory complications after abdominal surgery	Annales Francaises D Anesthesie Et De Reanimation	15	623-646	Abdominal surgery, especially upper abdominal surgical procedures are known to adversely affect pulmonary function. Pulmonary complications are the most frequent cause of postoperative morbidity and mortality. This review article aimed to analyse the incidence and risk factors for postoperative pulmonary morbidity and their prevention. The most important means for preoperative assessment is the c…	no		study did not include IPV intervention
S205	Papo, M. C.; Paczan, P. R.; Fuhrman, B. P.; Steinhorn, D. M.; Hernan, L. J.; Leach, C. L.; Holm, B. A.; Fisher, J. E.; Kahn, B. A.	1996	Perfluorocarbon-associated gas exchange improves oxygenation, lung mechanics, and survival in a model of adult respiratory distress syndrome	Critical Care Medicine	24	466-474	Objective: To compare the effectiveness of perfluorocarbon-associated gas exchange to volume controlled positive pressure breathing in supporting gas exchange, lung mechanics, and survival in an acute lung injury model. Design: A prospective, randomized study. Setting: A university medical school laboratory approved for animal research. Subjects: Neonatal piglets. Interventions: Eighteen piglets …	no		study did not involve Ipv intervention. Animal study
S206	Hardy, K. A.; Anderson, B. D.	1996	Noninvasive clearance of airway secretions	Respiratory care clinics of North America	2	323-345	Airway clearance techniques are indicated for specific diseases that have known clearance abnormalities (Table 2). Murray and others have commented that such techniques are required only for patients with a daily sputum production of greater than 30 mL. The authors have observed that patients with diseases known to cause clearance abnormalities can have sputum clearance with some techniques, such…	no		review article
S207	Birnkrant, D. J.; Pope, J. F.; Lewarski, J.; Stegmaier, J.; Besunder, J. B.	1996	Persistent pulmonary consolidation treated with intrapulmonary percussive ventilation: A preliminary report	Pediatric Pulmonology	21	246-249	Intrapulmonary percussive ventilation (IPV) is a novel form of chest physiotherapy delivered by a percussive pneumatic device (IPV, Percussionaire, Sand Point, ID). There are few published reports about the use of IPV for diseases other than cystic fibrosis. We report our experience with three pediatric patients and one adult patient with persistent pulmonary consolidation refractory to conventio…	maybe		Full text to determine participants age
S208	Watt, J. W. H.; Devine, A.	1995	DOES DEAD SPACE VENTILATION ALWAYS ALLEVIATE HYPOCAPNIA - LONG-TERM VENTILATION WITH PLAIN TRACHEOSTOMY TUBES	Anaesthesia	50	688-691	Long-term tracheostomy-ventilated patients have better speech with a cuffless tracheostomy tube and a large tidal volume. Moderate day time hyperventilation from a pressure-limited ventilator is necessary in these patients to avoid hypoxia during sleep due to the variable insufflation leak. This study sought to confirm whether a dead space of 3 ml.kg(-1) could help to provide normocapnic hyperven…	no		irrelavant study. Study did not involveIPV intervention
S209	Smith, R. A.; Smith, D. B.	1995	DOES AIRWAY PRESSURE RELEASE VENTILATION ALTER LUNG-FUNCTION AFTER ACUTE LUNG INJURY	Chest	107	805-808	Background: During airway pressure release ventilation (APRV), tidal ventilation occurs between the increased lung volume established by the application of continuous positive airway pressure (CPAP) and the relaxation volume of the respiratory system. Concern has been expressed that release of CPAP may cause unstable alveoli to collapse and not reinflate when airway pressure is restored. Objectiv…	no		study did not involve IPV intervention
S210	Salman, N. H.; Fuhrman, B. P.; Steinhorn, D. M.; Papo, M. C.; Hernan, L. J.; Leach, C. L.; Fischer, J. E.	1995	PROLONGED STUDIES OF PERFLUOROCARBON ASSOCIATED GAS-EXCHANGE AND OF THE RESUMPTION OF CONVENTIONAL MECHANICAL VENTILATION	Critical Care Medicine	23	919-924	Objective: To determine whether oxygenation and lung mechanics are preserved during perfluorocarbon associated gas exchange of 24 hrs duration and after evaporation of perfluorocarbon. Design: Prospective, experimental animal trials. Setting: Animal laboratory in a university setting. Subjects: Ten normal, neonatal piglets weighing 2.5 to 4.5 kg. Interventions: Ten piglets were anesthetized with …	no		study did not involve IPV intervention. Participants age less than 16 years
S211	Nagai, A.; Thurlbeck, W. M.; Konno, K.	1995	RESPONSIVENESS AND VARIABILITY OF AIR-FLOW OBSTRUCTION IN CHRONIC OBSTRUCTIVE PULMONARY-DISEASE - CLINICOPATHOLOGICAL CORRELATIVE STUDIES	American Journal of Respiratory and Critical Care Medicine	151	635-639	We have studied the relationships between pulmonary lesions and bronchodilator response and variability of FEV(1) in 41 patients enrolled in the National Institutes of Health Intermittent Positive Pressure Breathing Trial who died, came to autopsy, and provided adequate tissue to quantitate lesions. The patients had moderate to severe chronic airflow obstruction and various degrees of response to…	no		study did not involve IPV intervention
S212	Homnick, D. N.; White, F.; de Castro, C.	1995	Comparison of effects of an intrapulmonary percussive ventilator to standard aerosol and chest physiotherapy in treatment of cystic fibrosis	Pediatric pulmonology	20	50-55	Impaired mucociliary clearance due to defective ion and water transport and the effects of chronic airway infections lead to stasis of secretions and progressive pulmonary damage in patients with cystic fibrosis (CF). Methods to improve removal of tenacious lung secretions in CF patients contribute to slowing the decline in respiratory function. We have evaluated an intrapulmonary percussive vent…	maybe		review full text to determine if study was conducted in ICU or HDU
S213	Hernan, L. J.; Fuhrman, B. P.; Papo, M. C.; Steinhorn, D. M.; Leach, C. L.; Salman, N.; Paczan, P. R.; Kahn, B.	1995	CARDIORESPIRATORY EFFECTS OF PERFLUOROCARBON-ASSOCIATED GAS-EXCHANGE AT REDUCED OXYGEN CONCENTRATIONS	Critical Care Medicine	23	553-559	Objective: To determine whether reducing FIO2 during perfluorocarbon-associated gas exchange would cause deterioration of hemodynamics, lung mechanics, or gas exchange in normal piglets. Design: A prospective, controlled animal trial. Setting: Experimental animal laboratory in a university setting. Subjects: Twelve normal, anesthetized piglets, 7 to 14 days old, and weighing 3.31 +/- 0.75 kg. Int…	no		study did not involve Ipv intervention. Animal study
S214	Yam, P. C. I.; Appadurai, I. R.; Kox, W. J.	1994	EFFECT OF WEANING ON OXYGEN-CONSUMPTION AND CARDIOVASCULAR FUNCTION - A COMPARISON OF CONTINUOUS-FLOW AND DEMAND VALVE SYSTEMS	Anaesthesia	49	391-393		no		Study did not involve Ipv intervention
S215	Watt, J. W. H.; Fraser, M. H.	1994	THE EFFECT OF INSUFFLATION LEAKS IN LONG-TERM VENTILATION - WAKING AND SLEEPING TRANSCUTANEOUS GAS TENSIONS IN VENTILATOR-DEPENDENT PATIENTS WITH AN UNCUFFED TRACHEOSTOMY TUBE	Anaesthesia	49	328-330		no		study did not involve IPV intervention
S216	Nesti, F. D.; Fuhrman, B. P.; Steinhorn, D. M.; Papo, M. C.; Hernan, L. J.; Duffy, L. C.; Fisher, J. E.; Leach, C. L.; Paczan, P. R.; Burak, B. A.	1994	PERFLUOROCARBON-ASSOCIATED GAS-EXCHANGE IN GASTRIC ASPIRATION	Critical Care Medicine	22	1445-1452	Objectives: To test whether perfluorocarbon-associated gas exchange (gas ventilation of the perfluorocarbon-liquid filled lung) could support oxygenation better than conventional positive pressure breathing in a piglet model of gastric aspiration-induced adult respiratory distress syndrome (ARDS). Design: Prospective, randomized, blinded, controlled study. Setting: A critical care research labora…	no		study did not involve IPV. Irrelevant study
S217	Natale, J. E.; Pfeifle, J.; Homnick, D. N.	1994	Comparison of intrapulmonary percussive ventilation and chest physiotherapy. A pilot study in patients with cystic fibrosis	Chest 1994 Jun;105(6):1789-1793			STUDY OBJECTIVE: To compare the intrapulmonary percussive ventilator (IPV) to chest physiotherapy (PandPD) with respect to acute changes in (1) pulmonary function and (2) sputum physical properties in patients with cystic fibrosis (CF). DESIGN: Randomized crossover. SETTING: Community-based CF referral center. PARTICIPANTS: Nine nonhospitalized person (range, 7 to 40 years; median, 12.4 years) wi…	no		IPV study conducted in outpatient setting
S218	Fuhrman, B. P.; Hernan, L. J.; Holm, B. A.; Leach, C. L.; Papo, M. C.; Steinhorn, D. M.	1994	PERFLUOROCARBON ASSOCIATED GAS-EXCHANGE (PAGE) - GAS VENTILATION OF THE PERFLUOROCARBON FILLED LUNG	Artificial Cells Blood Substitutes and Immobilization Biotechnology	22	1133-1139	Background: Throughout most of the second half of this century, progress in respiratory life support was dominated by modernization of the mechanical ventilator. We have now entered an era in which the fundamental physiology of lung function can be manipulated to improve lung performance in hope of reducing morbidity and mortality and thereby decreasing the cast of intensive care. Main Findings: …	no		study did not involve IPV intervention.
S219	Mammel, M. C.; Ophoven, J. P.; Lewallen, P. K.; Gordon, M. J.; Boros, S. J.	1991	ACUTE AIRWAY INJURY DURING HIGH-FREQUENCY JET VENTILATION AND HIGH-FREQUENCY OSCILLATORY VENTILATION	Critical Care Medicine	19	394-398	Background and Methods: We compared tracheal histologic injury patterns, airway pressure (Paw) requirements, and in vivo and in vitro estimates of airway humidification in 13 adult cats with normal lungs mechanically ventilated for 16 hr. Six animals were treated with high-frequency jet ventilation at 400 breaths/min and seven animals with high-frequency oscillatory ventilation at 900 breaths/min…	no		Study did not involve IPV intervention. Animal study
S220	Langenstein, H.	1991	CONTINUOUS POSITIVE PRESSURE BREATHING WITHOUT AND WITH INSPIRATORY PRESSURE SUPPORT IN ACUTE RESPIRATORY-FAILURE WHEN MEAN AIRWAY PRESSURE IS CONSTANT	Intensive Care Medicine	17	461-464	Objective: Mean airway pressure (Paw(m)) may be a major factor for PaO2, functional residual capacity, and cardiac output in acute respiratory failure (ARF). To clarify effects of inspiratory pressure support (IPS) as a ventilatory mode in ARF, we studied patients in ARF either using IPS or continuous positive pressure breathing (CPAP) at the same level of Paw(m), measuring respiratory and circul…	no		Study did not involve IPV intervention
S221	Fuhrman, B. P.; Paczan, P. R.; Defrancisis, M.	1991	PERFLUOROCARBON-ASSOCIATED GAS-EXCHANGE	Critical Care Medicine	19	712-722	Background and Methods: Liquid ventilation with oxygenated perfuorocarbon eliminates surface tension due to pulmonary air/fluid interfaces, and improves pulmonary function and gas exchange in surfactant deficiency. In liquid ventilation, perfluorocarbon is oxygenated, purged of CO2, and cycled into and out of the lungs using an investigational device. A new approach, perfluorocarbon-associated ga…	no		study did not involve Ipv intervention. Animal study
S222	Bone, R. C.; Eubanks, D. H.	1991	THE BASIS AND BASICS OF MECHANICAL VENTILATION	Dm Disease-a-Month	37	327-406	The development of mechanical ventilators and the procedures for their application began with the simple foot pump developed by Fell O'Dwyer in 1888. Ventilators have progressed through three generations, beginning with intermittent positive pressure breathing units such as the Bird and Bennett device in the 1960s. These were followed by second-generation units-represented by the Bennett MA-2 ven…	no		Study did not involve IPV intervention
S223	Pfenninger, J.; Minder, C.	1988	Pressure-volume curves, static compliances and gas exchange in hyaline membrane disease during conventional mechanical and high-frequency ventilation	Intensive Care Medicine	14	364-372	Eight premature infants with hyaline membrane disease needing artificial ventilation were studied at a mean age of 26.5 h. After a preparative phase they were randomly assigned either first to conventional mechanical ventilation (CMV; delivered by a Siemens Servo 900 C), followed by high-frequency ventilation (HFV; delivered by Percussionaire VDR 1 at 10 Hz) or vice versa, each period lasting 4 h…	no		study did not involve IPV intervention
S224	Ali, J.; Serrette, C.; Wood, L. D. H.; Anthonisen, N. R.	1984	EFFECT OF POSTOPERATIVE INTERMITTENT POSITIVE PRESSURE BREATHING ON LUNG-FUNCTION	Chest	85	192-196		no		study did not involve IPV intervrntion
S225	Lareau, S.	1975	EFFECT OF POSITIVE PRESSURE BREATHING ON ARTERIAL OXYGEN-TENSION IN PATIENTS WITH CHRONIC OBSTRUCTIVE PULMONARY-DISEASE RECEIVING OXYGEN-THERAPY	American Review of Respiratory Disease	111	891-892		no		study did not involve IPV intervention
