# Supplementary material for: Effect of intrapulmonary percussive ventilation on intensive care unit length of stay, the incidence of pneumonia and gas exchange in critically ill patients: A systematic review
Source: PLoS One. 2021 Jul 28;16(7):e0255005. doi: 10.1371/journal.pone.0255005 (PMC8318278; doi:10.1371/journal.pone.0255005)
Supplement: S3 File — (XLSX) [file pone.0255005.s005.xlsx]

## Sheet: Studies
Dimassi 2011	Intrapulmonary percussive ventilation superimposed on spontaneous breathing: A physiological study in patients at risk for extubation failure
Huynh 2018	Treatment with metaneb therapy reduces postoperative pulmonary complications: A multicenter trial
Tsuruta 2006	Efficacy and safety of intrapulmonary percussive ventilation superimposed on conventional ventilation in obese patients with compression atelectasis
Vargas 2005	Intrapulmonary percussive ventilation in acute exacerbations of COPD patients with mild respiratory acidosis: a randomized controlled trial ISRCTN17802078
Vargas 2009	Effect of intrapulmonary percussive ventilation on expiratory flow limitation in chronic obstructive pulmonary disease patients
Clini 2006	Intrapulmonary percussive ventilation in tracheostomized patients: A randomized controlled trial
Antonaglia 2006	Intrapulmonary percussive ventilation improves the outcome of patients with acute exacerbation of chronic obstructive pulmonary disease using a helmet

## Sheet: Dimassi 2011
Agreed
Study Identification
Sponsorship source	International Medical Assistance by Percussionaire for lending the device for the physiological study.
Country	France
Setting	ICU of the Henri Mondor University Hospital, Creteril
Comments	17 patients were enrolled post extubation for IPV vs NIV in random fashion. PaCO2, PaO2, PaO2/FiO2, and MEP were measured.
Authors name	Saoussen Dimassi
Institution	Reanimation Medicale, AP-HP, Centre Hospitalier Albert Chenevier-Henri Mondor, Creteil, France
Email	laurent.brochard@hcuge.ch
Address	Soins-Intensifs, University Hospitals of Geneva, 1211 Geneva 14,Geneva, Switzerland
Methods
Design	Randomised crossover trial
Group	NA
Population
Inclusion criteria	All patients who required orotracheal intubation for 48 h or longer and who tolerated a spontaneous breathing trial after recovery from their acute episode were considered eligible for the study if they had at least two of the following risk factors for post-extubation respiratory failure: - age older than 65 years - underlying heart or respiratory failure, and - Acute Physiology and Chronic Heal…
Exclusion criteria	Tracheostomised patients were not screened for the study. Factors relating to contraindications to NIV and insertion of a double-balloon catheter. These included: - facial or cranialtrauma or surgery, recent gastric or oesophageal surgery,active upper gastrointestinal bleeding, lack of coopera-tion, and a decision to limit treatment intensity in the ICU
Group differences	None as the same group of patients were randomly allocated to two interventions (NIV and IPV)
	IPV Group	NIV group	Overall
Age	73(58-75)	73 (58-75)	73 (58-75)
Sex (M/F)	14/3	14/3	14/3
APACHE II	15 (14-18)	15(14-18)	15 (14-18
pH	7.33	7.33	7.38
PaCO2	46 (42-48)	46 (42-48)	46 (42-48)
PaO2/FiO2	266 (204-282)	266 (204-282)	266 (204-282)
Interventions
	IPV Group	NIV group
17 patients at risk of respiratory failure (post-extubation) were allocated to NIV or IPV intervention in random order	20 min of IPV pressurisation frequency was set at 250 cycles/min and driving pressure at 1.2 bar 10 ml of saline solution was delivered for humidification	Pressure-support level was adjusted until tidal volume reached 6–8 ml/kg. PEEP was set at 4 or 5 cmH2O. THe inspiratory trigger was set between 1 and 3L/min, pressurisation slope at 80%, and I:E cycling at 25% of peak flow.
Outcomes
Tolerance
	Treatment tolerance
	n	N
IPV Group	17	17
NIV group	16	17
respiratory rate
	Pre intervention			Post intervention
	median	lwr quart	uppr quart	median	lwr quart	uppr quart
IPV Group	23	19	27	22	17	24
NIV group	25	19	28	20	18	22
PaCO2
	Pre intervention (n= 13)			Post intervention (n= 13)
	median	lwr quart	uppr quart	median	lwr quart	uppr quart
IPV Group	46	42	48	46	42	48
NIV group	46	42	48	41	36	42
Oxygenation PaO2/FiO2 ratio at discharge
	Pre intervention (n=13)			post intervention (n= 13)
	median	lwr quart	uppr quart	median	lwr quart	uppr quart
IPV Group	266	204	282	266	204	282
NIV group	266	204	282	266	204	282
Anwar Hassan
Study Identification
Sponsorship source	Partial as device was provided by the manufacturer to conduct the study
Country	France
Setting	Intensive Care Unit
Comments
Authors name	S. Dimassi
Institution	Soins-Intensifs, University Hospitals of Geneva
Email	laurent.brochard@hcuge.ch
Address	Soins-Intensifs, University Hospitals of Geneva, 1211 Geneva 14,Geneva, Switzerland
Methods
Design	Randomised crossover trial
Group
Population
Inclusion criteria	Patients with orotracheal intubation for 48 hours or longer who tolerated a spontaneous breathing trial Following risk of respiratory failure (two or more) - Age older than 65 years, - Underlying heart or respiratory failure, and - APACHE) II score > 12 on the day of extubation
Exclusion criteria	Exclusion criteria were mainly related to NIV and to the insertion of a double-balloon catheter: -Tracheostomised patients - Facial or cranial trauma or surgery, - Recent gastric or oesophageal surgery - Active upper gastrointestinal bleeding, - Lack of cooperation and - A decision to limit treatment intensity in the ICU
Group differences	None, as the same group of patients were randomly allocated to both the interventions (NIV and IPV)
	IPV Group	NIV group	Overall
Age	73(58-75)	73 (58-75)	73 (58-75)
Sex (M/F)	14/3	14/3	14/3
APACHE II	15 (14-18)	15(14-18)	15 (14-18
pH	7.33	7.33	7.38
PaCO2	46 (42-48)	46 (42-48)	46 (42-48)
PaO2/FiO2	266 (204-282)	266 (204-282)	266 (204-282)
Interventions
	IPV Group	NIV group
17 patients at risk of respiratory failure (post-extubation) were allocated to NIV or IPV intervention in random order	IPV was delivered by Percussionnare using a facemask. A 250 cycles/min and driving pressure of 1.2 bar was used. Duration 20 min.	IPAP was set to ahieve 6-8ml/kg and EPAP was set at 4or 5 cm H2O.
Outcomes
Tolerance
	Treatment tolerance
	n	N
IPV Group	17	17
NIV group	16	17
respiratory rate
	Pre intervention			Post intervention
	median	lwr quart	uppr quart	median	lwr quart	uppr quart
IPV Group	23	19	27	22	17	24
NIV group	25	19	28	20	18	22
PaCO2
	Pre intervention (n= 13)			Post intervention (n= 13)
	median	lwr quart	uppr quart	median	lwr quart	uppr quart
IPV Group	46	42	48	46	42	48
NIV group	46	42	48	41	36	42
Oxygenation PaO2/FiO2 ratio at discharge
	Pre intervention (n=13)			post intervention (n= 13)
	median	lwr quart	uppr quart	median	lwr quart	uppr quart
IPV Group	266	204	282	266	204	282
NIV group	266	204	282	266	204	282
William Lai
Study Identification
Sponsorship source	International Medical Assistance by Percussionaire for lending the device for the physiological study.
Country	France
Setting	ICU of the Henri Mondor University Hospital, Creteril
Comments	17 patients were enrolled post extubation for IPV vs NIV in random fashion. PaCO2, PaO2, PaO2/FiO2, and MEP were measured.
Authors name	Saoussen Dimassi
Institution	Reanimation Medicale, AP-HP, Centre Hospitalier Albert Chenevier-Henri Mondor, Creteil, France
Email	saoussen.dimassi@hcuge.ch
Address	Soins-Intensifs, University Hospitals of Geneva, 1211 Geneva 14, Geneva, Switzerland
Methods
Design	Prospective cohort study
Group
Population
Inclusion criteria	All patients who required orotracheal intubation for 48 h or longer and who tolerated a spontaneous breathing trial after recovery from their acute episode were considered eligible for the study if they had at least two of the following risk factors for post-extubation respiratory failure: - age older than 65 years - underlying heart or respiratory failure, and - Acute Physiology and Chronic Heal…
Exclusion criteria	Tracheostomised patients were not screened for the study. Factors relating to contraindications to NIV and insertion of a double-balloon catheter. These included: - facial or cranialtrauma or surgery, recent gastric or oesophageal surgery,active upper gastrointestinal bleeding, lack of coopera-tion, and a decision to limit treatment intensity in the ICU
Group differences
	IPV Group	NIV group	Overall
Age	73 (58-75)	73 (58-75)	73 (58-75)
Sex (M/F)	14/3	14/3	14/3
APACHE II	15 (14-18)	15 (14-18)	15 (14-18)
pH	7.38	7.38	7.38
PaCO2	46 (42-48)	46 (42-48)	46 (42-48)
PaO2/FiO2	266 (204-282)	266 (204-282)	266 (204-282)
Interventions
	IPV Group	NIV group
17 patients at risk of respiratory failure (post-extubation) were allocated to NIV or IPV intervention in random order	20 min of IPV pressurisation frequency was set at 250 cycles/min and driving pressure at 1.2 bar 10 ml of saline solution was delivered for humidification	Pressure-support level was adjusted until tidal volume reached 6–8 ml/kg. PEEP was set at 4 or 5 cmH2O. THe inspiratory trigger was set between 1 and 3L/min, pressurisation slope at 80%, and I:E cycling at 25% of peak flow.
Outcomes
Tolerance
	Treatment tolerance
	n	N
IPV Group	17	17
NIV group	16	17
respiratory rate
	Pre intervention			Post intervention
	median	lwr quart	uppr quart	median	lwr quart	uppr quart
IPV Group	23	19	27	22	17	24
NIV group	25	19	28	20	18	22
PaCO2
	Pre intervention (n= 13)			Post intervention (n= 13)
	median	lwr quart	uppr quart	median	lwr quart	uppr quart
IPV Group	46	42	48	46	42	48
NIV group	46	42	48	41	36	42
Oxygenation PaO2/FiO2 ratio at discharge
	Pre intervention (n=13)			post intervention (n= 13)
	median	lwr quart	uppr quart	median	lwr quart	uppr quart
IPV Group	266	204	282	266	204	282
NIV group	266	204	282	266	204	282

## Sheet: Huynh 2018
Agreed
Study Identification
Sponsorship source	Hill-Rom Company Inc. provided funding for the study, assisted with development of the study protocol, provided oversight of the conduct of the study, and reviewed the study manuscript.
Country	United States of America
Setting	Intensive Care Unit
Comments	Patients (n= 209) were admitted to ICU post abdominal, thoracic and aortic surgery treated with IPV (OLE) intervention. Historical control (n=210) subjects were randomly selected who received standard chest physiotherapy. Patients in the intervention group had less incidence of pneumonia with reduced ventilator time and hospital stay.
Authors name	Tony T Huynh
Institution	Division of Acute Care Surgery, The F.H. “Sammy” Ross Jr. Trauma Center, Carolinas Medical Center, Atrium Health, Charlotte, NC
Email	toan.huynh@atriumhealth.org
Address	F.H. “Sammy” Ross Jr. Trauma Center Carolinas Medical Center 1000 Blythe Blvd P.O. Box 32861 Charlotte, NC 28232-2861
Methods
Design	Non-randomised controlled trial
Group
Population
Inclusion criteria	Inclusion for Historic control (n=210): Patients with upper-abdominal, aortic and open thoracic surgery who received Incentive spirometry were included Inclusion for prospective IPV group (n=209): Patients with upper-abdominal, aortic and open thoracic surgery, Age 18 and above were considered with one or more criteria (smoking in the last 6months, COPD, BMI >30 or more, age 75 or less) were elig…
Exclusion criteria	contraindication to OLE therapy (e.g. untreated tension pneumothorax), organ transplant, spinal surgery involving a posterior approach, minimally invasive or a “scopic” procedure, and if they were on positive pressure ventilation at baseline.
Group differences	Patients in Stage I and II were similar with respect to baseline demographics and medical history; the pre-surgery respiratory status was similar between the two stages. There were more thoracic and aortic surgery in Stage II compared to Stage I (p < 0.0001), and mean surgery duration was higher in Stage II period (p = 0.07) see table 3 for breakdown.
	IPV Group	Historical control	Overall
Age	61.1 ± 13.72	57.4 ± 15.48	NA
Sex (Male %)	131 (62.7)	115 (54.8)	NA
BMI ≥ 30: n (%)	101(48.3%)	83/126 (39.5)	NA
Smoking history: n (%)	47/162 (22.5)	46/159 (21.9)	NA
History of COPD: n (%)	33/176 (15.8)	28/181 (13.3)	NA
History of Asthma: n (%)	22/187 (10.5)	26/183 (13.3)	NA
Interventions
	IPV Group	Historical control
Intervention	Stage II received treatment with OLE in addition to standard care. For intubated patients, treatment regimen consisted of in-line therapy with OLE with the ventilator 6 times per day (Q4 hours) in CHFO mode only. Non-intubated patients received therapy with OLE 4 times per day via a mouthpiece or mask, alternating between CHFO and CPEP mode. The target duration of each treatment was 10 minutes, f…	Incentive spirometer no OLE therapy. additional respiratory treatment was provided based on patient’s clinical indication and attending physicians’ preference.
Outcomes
ICU length of stay
	Post intervention
	mean	SD	N
IPV Group	3.35	3.46	79
Historical control	5.39	8.66	82
Duration of mechanical ventilation
	Post-op mechanical ventilation
	mean	SD	N
IPV Group	29.7	44.81	209
Historical control	94.06	199.2	210
Hospital length of stay
	Post op
	mean	SD	N
IPV Group	6.78	4.98	209
Historical control	8.4	7.9	210
Pneumonia
	Post -op
	n	N
IPV Group	3	209
Historical control	3	210
ICU readmission
	Post-op ICU readmission
	n	N
IPV Group	5	209
Historical control	5	210
Anwar Hassan
Study Identification
Sponsorship source	Fully sponsored by Hill-ROM the manufacturer of the IPV device
Country	The USA
Setting	Intensive Care Unit
Comments	Patients (n= 209) were admitted to ICU post abdominal, thoracic and aortic surgery treated with IPV (OLE) intervention. Historical control (n=210) subjects were randomly selected who received standard chest physiotherapy. Patients in the intervention group had less incidence of pneumonia with reduced ventilator time and hospital stay.
Authors name	Tony T Huynh
Institution	Division of Acute Care Surgery, The F.H. “Sammy” Ross Jr. Trauma Center, Carolinas Medical Center, Atrium Health, Charlotte, NC
Email	toan.huynh@atriumhealth.org
Address	F.H. “Sammy” Ross Jr. Trauma Center Carolinas Medical Center 1000 Blythe Blvd P.O. Box 32861 Charlotte, NC 28232-2861
Methods
Design	Non-randomised controlled trial
Group
Population
Inclusion criteria	Inclusion for Historic control (n=210): Patients with upper-abdominal, aortic and open thoracic surgery who received Incentive spirometry were included Inclusion for prospective IPV group (n=209): Patients with upper-abdominal, aortic and open thoracic surgery, Age 18 and above were considered with one or more criteria (smoking in the last 6months, COPD, BMI >30 or more, age 75 or less) were elig…
Exclusion criteria	untreated tension pneumothorax, organ transplant, Spinal surgery with posterior approach, minimally invasive procedure and pressure support ventilation at baseline.
Group differences	participants in the intervention group were slightly older with higher BMI.
	IPV Group	Historical control	Overall
Age	61.1 ± 13.7	57.4 ± 15.4	NA
Sex (Male %)	62.7%	54.8%	NA
BMI ≥ 30: n (%)	101(48.3%)	83 (39.5%)	NA
Smoking history: n (%)	46 (21.9%)	47(22.5%)	NA
History of COPD: n (%)	33 (15.8%)	28 (13.3%)	NA
History of Asthma: n (%)	22 (10.5%)	26 (12.5%)	NA
Interventions
	IPV Group	Historical control
Intervention	For intubated patients, in-line therapy with OLE with the ventilator 6 times per day (Q4 hours) in CHFO mode only. Non-intubated patients received therapy with OLE 4 times per day via a mouthpiece or mask, alternating between CHFO and CPEP mode. The target duration of each treatment was 10 minutes, for a minimum 48 hours. CHFO and CPEP treatment settings and duration were adjusted based on patien…	Standard chest physiotherapy including incentive spirometry
Outcomes
ICU length of stay
	Post intervention
	mean	SD	N
IPV Group	3.35	3.46	79
Historical control	5.39	8.66	82
Duration of mechanical ventilation
	Post-op mechanical ventilation
	mean	SD	N
IPV Group	29.7	44.81	60
Historical control	94.06	199.2	53
Hospital length of stay
	Post op
	mean	SD	N
IPV Group	6.78	4.98	209
Historical control	8.4	7.9	210
Pneumonia
	Post -op
	n	N
IPV Group	3	209
Historical control	3	210
ICU readmission
	Post-op ICU readmission
	n	N
IPV Group	5	209
Historical control	5	210
William Lai
Study Identification
Sponsorship source	Hill-Rom Company Inc. provided funding for the study, assisted with development of the study protocol, provided oversight of the conduct of the study, and reviewed the study manuscript.
Country	United States of America
Setting	Post surgical hospital, also inclusive of critical care
Comments	Stage II - 3 sites (70 patients from each) = 210
Authors name	Toan Huynh
Institution	F.H. “Sammy” Ross Jr. Trauma Center Carolinas Medical Center
Email	toan.huynh@atriumhealth.org
Address	1000 Blythe Blvd P.O. Box 32861 Charlotte, NC 28232-2861
Methods
Design
Group
Population
Inclusion criteria	Post-thoracic, -upper abdominal and -aortic surgery patients at least 18 years old and deemed high-risk (as defined by ASA class ≥ 3 OR ASA class 2 AND one or more of the following: current smoker or smoking history within past 6 months; history of COPD; documented obesity and/or body mass index ≥ 30 kg/m2; age ≥ 75 years) Surgical procedures were opened with incisions at or above the umbilicus -…
Exclusion criteria	contraindication to OLE therapy (e.g. untreated tension pneumothorax), organ transplant, spinal surgery involving a posterior approach, minimally invasive or a “scopic” procedure, and if they were on positive pressure ventilation at baseline.
Group differences	Patients in Stage I and II were similar with respect to baseline demographics and medical history; the pre-surgery respiratory status was similar between the two stages. There were more thoracic and aortic surgery in Stage II compared to Stage I (p < 0.0001), and mean surgery duration was higher in Stage II period (p = 0.07) see table 3 for breakdown.
	IPV Group	Historical control	Overall
Age	61.1 ± 13.72	57.4 ± 15.48	N/A
Sex (Male %)	131 (62.7)	115 (54.8)	N/A
BMI ≥ 30: n (%)	101/108 (48.3)	83/126 (39.5)	N/A
Smoking history: n (%)	47/162 (22.5)	46/159 (21.9)	N/A
History of COPD: n (%)	33/176 (15.8)	28/181 (13.3)	N/A
History of Asthma: n (%)	22/187 (10.5)	26/183 (13.3)	N/A
Interventions
	IPV Group	Historical control
Intervention	Stage II received treatment with OLE in addition to standard care. For intubated patients, treatment regimen consisted of in-line therapy with OLE with the ventilator 6 times per day (Q4 hours) in CHFO mode only. Non-intubated patients received therapy with OLE 4 times per day via a mouthpiece or mask, alternating between CHFO and CPEP mode. The target duration of each treatment was 10 minutes, f…	Incentive spirometer no OLE therapy. additional respiratory treatment was provided based on patient’s clinical indication and attending physicians’ preference.
Outcomes
ICU length of stay
	Post intervention
	mean	SD	N
IPV Group	3.35	3.46	79
Historical control	5.39	8.66	82
Duration of mechanical ventilation
	Post-op mechanical ventilation
	mean	SD	N
IPV Group	29.7	44.81	209
Historical control	94.06	199.2	210
Hospital length of stay
	Post op
	mean	SD	N
IPV Group	6.78	4.98	209
Historical control	8.4	7.9	210
Pneumonia
	Post -op
	n	N
IPV Group	3	209
Historical control	3	209
ICU readmission
	Post-op ICU readmission
	n	N
IPV Group	5	209
Historical control	5	209

## Sheet: Tsuruta 2006
Agreed
Study Identification
Sponsorship source	None reported
Country	Japan
Setting	Advanced Medical Emergency and Critical Care Center, Yamaguchi University Hospital
Comments	10 obese mechanically ventilated patients were treated with inline IPV.
Authors name	Ryosuke Tsuruta
Institution	Advanced Medical Emergency and Critical Care Center, Yamaguchi University Hospital, Ube, Yamaguchi 755-8505, Japan
Email	ryosan-ygc@umin.ac.jp
Address	Advanced Medical Emergency and Critical Care Center, Yamaguchi University Hospital, Ube, Yamaguchi 755-8505, Japan
Telephone	+81 836 22 2656
Fax	fax: +81 836 22 2344
Methods
Design	prospective observational study
Group
Population
Inclusion criteria	- BMI 25 and above - Mechanically ventilated - Acute respiratory failure sec to compression atelectasis (confirmed by chest CT scan or x-ray) - Unresponsive to conventional ventilation (SIMV with PEEP of 5cm H2O and more) for at least12 hours
Exclusion criteria	Infiltrates present due to infection or drug related causes
Group differences	Not applicable
	IPV Group	Overall
Age (mean +/- SD)	52(19)	52 (19)
Sex (Male)	8 (80%)	8 (80%)
APACHE II (mean +/- SD)	21(8)	21 (8)
BMI (mean +/- SD)	31(6)	31 (6)
Interventions
	IPV Group
IPV group	10 obese patients with acute respiratory failure, who were unresponsive to conventional ventilation (IMV +PEEP of 5 or more) for at least12 hours, were superimposed with IPV (Percussionaire). Frequency of 300 beats per minute, driving pressure 138kPa (20psi)
Outcomes
PaO2/FiO2 ratio
	At 0 hours IPV			After 3 hours of IPV			After 24 hours of IPV
	mean	SD	N	mean	SD	N	mean	SD	N
IPV Group	189	63	10	243	67	10	280	55	10
Dynamic lung compliance
	At 0 hoursIPV			After 12 hours of IPV			After 24 hours of IPV
	mean	SD	N	mean	SD	N	mean	SD	N
IPV Group	30	8	10	35	9	10	38	8	10
PaCO2
	At 0 hours IPV			After 24 hours IPV
	mean	SD	N	mean	SD	N
IPV Group	38		10	37		10
Anwar Hassan
Study Identification
Sponsorship source	None reported
Country	Japan
Setting	ICU
Comments
Authors name	Ryosuke Tsuruta
Institution	Advanced Medical Emergency and Critical Care Center, Yamaguchi University Hospital, Ube, Yamaguchi 755-8505, Japan
Email	ryosan-ygc@umin.ac.jp
Address	Advanced Medical Emergency and Critical Care Center, Yamaguchi University Hospital, Ube, Yamaguchi 755-8505, Japan
Telephone
Fax
Methods
Design	prospective observational study
Group
Population
Inclusion criteria	- BMI 25 and above - Mechanically ventilated - Acute respiratory failure sec to compression atelectasis (confirmed by chest CT scan or x-ray) - Unresponsive to conventional ventilation (SIMV with PEEP of 5cm H2O and more) for at least12 hours
Exclusion criteria	Infiltrates present due to infection or drug related causes
Group differences	Not applicable
	IPV Group	Overall
Age (mean +/- SD)	52(19)
Sex (Male)	8 (80%)
APACHE II (mean +/- SD)	21(8)
BMI (mean +/- SD)	31(6)
Interventions
	IPV Group
IPV group	10 obese patients with acute respiratory failure, who were unresponsive to conventional ventilation (IMV +PEEP of 5 or more) for at least12 hours, were superimposed with IPV (Percussionaire).
Outcomes
PaO2/FiO2 ratio
	At 0 hours IPV			After 3 hours of IPV			After 24 hours of IPV
	mean	SD	N	mean	SD	N	mean	SD	N
IPV Group	189	63	10	243	67	10	280	50	10
Dynamic lung compliance
	At 0 hoursIPV			After 12 hours of IPV			After 24 hours of IPV
	mean	SD	N	mean	SD	N	mean	SD	N
IPV Group	30	8	10	35	9	10	38	8	10
PaCO2
	At 0 hours IPV			After 24 hours IPV
	mean	SD	N	mean	SD	N
IPV Group	38		10	38		10
William Lai
Study Identification
Sponsorship source	None specified.
Country	Japan
Setting	Advanced Medical Emergency and Critical Care Center, Yamaguchi University Hospital
Comments
Authors name	Ryosuke Tsuruta
Institution	Yamaguchi University Hospital
Email	ryosan-ygc@umin.ac.j
Address	Yamaguchi University Hospital, Ube, Yamaguchi 755-8505, Japan
Telephone	+81 836 22 2656
Fax	fax: +81 836 22 2344
Methods
Design	Prospective cohort study
Group
Population
Inclusion criteria	Failure to be treated by conventional ventilation (SIMV and more than 5cMH2O of PEEP) for at least 12 hours Obese - BMI >25 Compression atelectasis confirmed on chest CT or CXR
Exclusion criteria	Infiltrations induced by infection and drugs
Group differences
	IPV Group	Overall
Age (mean +/- SD)	52 (19)	52 (19)
Sex (Male)	8 (80%)	8 (80%)
APACHE II (mean +/- SD)	21 (8)	21 (8)
BMI (mean +/- SD)	31 (6)	31 (6)
Interventions
	IPV Group
IPV group	Frequency of 300 beats per minute, driving pressure 138kPa (20psi)
Outcomes
PaO2/FiO2 ratio
	At 0 hours IPV			After 3 hours of IPV			After 24 hours of IPV
	mean	SD	N	mean	SD	N	mean	SD	N
IPV Group	189	63	10	243	67	10	280	55	10
Dynamic lung compliance
	At 0 hoursIPV			After 12 hours of IPV			After 24 hours of IPV
	mean	SD	N	mean	SD	N	mean	SD	N
IPV Group	35	9	10	38	8	10	38	8	10
PaCO2
	At 0 hours IPV			After 24 hours IPV
	mean	SD	N	mean	SD	N
IPV Group	38		10	37		10

## Sheet: Vargas 2005
Agreed
Study Identification
Sponsorship source	The authors declare that they have no competing interests. None specified.
Country	France
Setting	Intensive care unit
Comments	33 patients with exacerbation of COPD were randomly allocated to receive either IPV intervention or standard medical treatment (control). The aim was to prevent the worsening of pH and need for NIV. 6 out of 17 patients in the control group deteriorated, whereas none out of 16 IPV group needed NIV.
Authors name	Frédéric Vargas
Institution	Institut Fédératif de Recherche de Santé Publique (IFR-99), Université Victor Segalen Bordeaux, Bordeaux, France
Email	frederic.vargas@chu-bordeaux.fr
Address	Department of Reanimation Medical, Hospital Pellegrin-Tripode, Bordeaux, France
Methods
Design	Randomized controlled trial
Group
Population
Inclusion criteria	Admitted as an emergency with an exacerbation of COPD (on the basis of the clinical history, physical examination, and chest radiograph), and a respiratory rate (RR) ≥ 25/min, PaCO2 > 45 Torrafter the patient had been breathing room air for at least 10minutes, and 7.35 ≤ pH ≤ 7.38 without metabolic acidosis
Exclusion criteria	Requirement for emergency intubation for cardiopulmonary resuscitation, respiratory arrest, or in the case of rapid deterioration in GCS of ≤ 8); Hemodynamic instability defined as asystolic blood pressure of less than 80 mmHg Evidence on ECG of ischemia or clinically significant ventricular arrhythmias Failure of more than two additional organs or tracheotomy Pneumothorax Facial deformity Recent…
Group differences	The two groups had similar characteristics on admission.
	IPV Group	Standard medical treatment	Overall
Age	69.2 ± 6.0	70.2 ± 5.0	NA
SAPS II	25.4 ± 6.0	25.4 ± 4.0	NA
Heart rate	117 ± 16	115 ± 19	NA
Respiratory rate	36 ± 2	36 ± 3	NA
Systolic BP	141 ± 15	143 ± 16	NA
pH	7.37 ± 0.01	7.37 ± 0.01	NA
PaO2	56.9 ± 3.0	56.7 ± 3.0	NA
PaCO2	57.6 ± 4.5	58.0 ± 3.0	NA
FEV1	39 ± 7	38 ± 8	NA
Interventions
	IPV Group	Standard medical treatment
IPV group received two 25- to 30-min sessions of IPV at rates of 225 cycles. .	IPV group received similar medical treatment as the other group. IPV was applied by the Respiratory therapist using Percussionaire via face mask. Breath frequency was set at 250/min and a peak pressure was set at 20 cmH2O (adjusted individually for comfort). I/E ratio was 1/2.5. Nacl 0.9% was administered via nebuliser. Oxygen was titrated to maintain SpO2 between 88-92%. treatment time 30 min. I…	Patient position was 45-degree up in bed. Nebulised salbutamol (5 mg every 4 h) or terbutaline, nebulised ipratropium bromide (500μg every 6 h), subcutaneous heparin, corticosteroids (methylprednisolone 2 mg/kg of body weight intravenously per day for three days; then decreasing doses of oral methyl prednisolonefor 15 days), and an antibiotic correction of electrolyte abnormalities.
Outcomes
Hospital Length of stay
	At discharge
	mean	SD	N
IPV Group	6.8	1	16
Standard medical treatment	7.9	1.3	17
Need for NIV
	post intervention
	Number
IPV Group	0
Standard medical treatment	6
pH
	Baseline			post intervention
	mean	SD	N	mean	SD	N
IPV Group	7.37	0.01	16	7.38		16
Standard medical treatment	7.37	0.01	17			17
PaCO2
	Baseline			post intervention
	mean	SD	N	mean	SD	N
IPV Group	57.6	4.5	16	53.5	2.3	16
Standard medical treatment	58	3	17			17
PaO2
	Baseline			post intervention
	mean	SD	N	mean	SD	N
IPV Group	56.9	3	16	61	0.8	16
Standard medical treatment	56.7	3	17			17
Anwar Hassan
Study Identification
Sponsorship source	None declared
Country	France
Setting	Intensive care unit
Comments	33 patients with exacerbation of COPD were randomly allocated to receive either IPV intervention or standard medical treatment (control). The aim was to prevent the worsening of pH and need for NIV. 6 out of 17 patients in the control group deteriorated, whereas none out of 16 IPV group needed NIV.
Authors name	Frederic Vargas
Institution	Hospital Pellegrin-Tripode
Email	frederic.vargas@chu-bordeaux.fr
Address	Department of Reanimation Medical, Hospital Pellegrin-Tripode, Bordeaux, France
Methods
Design	Randomized controlled trial
Group
Population
Inclusion criteria	Exacerbation of COPD (on the basis of the clinical history, physical examination, and chest radiograph) RR ≥ 25/min PaCO2 > 45 Torr after breathing room air for at least 10minutes 7.35 ≤ pH ≤ 7.38 without metabolic acidosis
Exclusion criteria	Requirement for emergency intubation for cardiopulmonary resuscitation, respiratory arrest, or in the case of rapid deterioration in GCS of ≤ 8); Hemodynamic instability defined as asystolic blood pressure of less than 80 mmHg Evidence on ECG of ischemia or clinically significant ventricular arrhythmias Failure of more than two additional organs or tracheotomy Pneumothorax Facial deformity Recent…
Group differences	Groups characteristics appeared similar at baseline
	IPV Group	Standard medical treatment	Overall
Age	69.2 ± 6.0	70.2 ± 5.0	NA
SAPS II	25.4 ± 6.0	25.4 ± 4.0	NA
Heart rate	117 ± 16	115 ± 19	NA
Respiratory rate	36 ± 2	36 ± 3	NA
Systolic BP	141 ± 15	143 ± 16	NA
pH	7.37 ± 0.01	7.37 ± 0.01	NA
PaO2	56.9 ± 3.0	56.7 ± 3.0	NA
PaCO2	57.6 ± 4.5	58.0 ± 3.0	NA
FEV1	39 ± 7	38 ± 8	NA
Interventions
	IPV Group	Standard medical treatment
IPV group received two 25- to 30-min sessions of IPV at rates of 225 cycles. .	IPV group received similar medical treatment as the other group. IPV was applied by the Respiratory therapist using Percussionaire via face mask. Breath frequency was set at 250/min and a peak pressure was set at 20 cmH2O (adjusted individually for comfort). I/E ratio was 1/2.5. Nacl 0.9% was administered via nebuliser. Oxygen was titrated to maintain SpO2 between 88-92%. treatment time 30 min. I…	Patient position was 45-degree up in bed. Nebulised salbutamol (5 mg every 4 h) or terbutaline, nebulised ipratropium bromide (500μg every 6 h), subcutaneous heparin, corticosteroids (methylprednisolone 2 mg/kg of body weight intravenously per day for three days; then decreasing doses of oral methyl prednisolonefor 15 days), and an antibiotic correction of electrolyte abnormalities.
Outcomes
Hospital Length of stay
	At discharge
	mean	SD	N
IPV Group	6.8	1	16
Standard medical treatment	7.9	1.3	17
Need for NIV
	post intervention
	Number
IPV Group	0
Standard medical treatment	6
pH
	Baseline			post intervention
	mean	SD	N	mean	SD	N
IPV Group	7.37	0.01	16	7.38		16
Standard medical treatment	737	0.01	17			17
PaCO2
	Baseline			post intervention
	mean	SD	N	mean	SD	N
IPV Group	57.6	4.5	16	53.5	2.3	16
Standard medical treatment	58	3	17			17
PaO2
	Baseline			post intervention
	mean	SD	N	mean	SD	N
IPV Group	56.9	3	16	61	0.8	16
Standard medical treatment	56.7	3	17			17
William Lai
Study Identification
Sponsorship source	The authors declare that they have no competing interests. None specified.
Country	La Cigogne, Pessac, France
Setting	Medical intensive care unit of a university hospital
Comments
Authors name	Frédéric Vargas
Institution	Institut Fédératif de Recherche de Santé Publique (IFR-99), Université Victor Segalen Bordeaux, Bordeaux, France
Email	frederic.vargas@chu-bordeaux.fr
Address
Methods
Design	Randomized controlled trial
Group
Population
Inclusion criteria	Admitted as an emergency with an exacerbation of COPD (on the basis of the clinical history, physical examination, and chest radiograph), and a respiratory rate (RR) ≥ 25/min, PaCO2 > 45 Torrafter the patient had been breathing room air for at least 10minutes, and 7.35 ≤ pH ≤ 7.38 without metabolic acidosis
Exclusion criteria	Requirement for emergency intubation for cardiopulmonary resuscitation, respiratory arrest, or in the case of rapid deterioration in neurological status (Glasgow coma scale of ≤ 8); hemodynamic instability defined as asystolic blood pressure of less than 80 mmHg or evidence on electrocardiography of ischemia or clinically significant ventricular arrhythmias; failure of more than two additional or…
Group differences	The two groups had similar characteristics on admission.
	IPV Group	Standard medical treatment	Overall
Age	69.2 ± 6.0	70.2 ± 5.0
SAPS II	25.4 ± 6.0	25.4 ± 4.0
Heart rate	117 ± 16	115 ± 19
Respiratory rate	36 ± 2	36 ± 3
Systolic BP	141 ± 15	143 ± 16
pH	7.37 ± 0.01	7.37 ± 0.01
PaO2	56.9 ± 3.0	56.7 ± 3.0
PaCO2	57.6 ± 4.5	58.0 ± 3.0
FEV1	39 ± 7	38 ± 8
Interventions
	IPV Group	Standard medical treatment
IPV group received two 25- to 30-min sessions of IPV at rates of 225 cycles. .	The duration of each IPV session was 30 minutes. Between periods of IPV, patients breathed oxygen spontaneously. IPV sessions were stopped when the patients reached a RR of < 25/min and a pH > 7.38in spontaneous breathing without worsening for 24 h.	Patients assigned to standard treatment received oxygen with nasal cannulae to maintain a target oxygen saturation(recorded by pulse oximetry) of 88% to 92%. The head of the bed was kept elevated at a 45-degree angle.
Outcomes
Hospital Length of stay
	At discharge
	mean	SD	N
IPV Group	6.8	1	16
Standard medical treatment	7.9	1.3	17
Need for NIV
	post intervention
	Number
IPV Group	0
Standard medical treatment	6
pH
	Baseline			post intervention
	mean	SD	N	mean	SD	N
IPV Group	7.37	0.01	16	7.38		16
Standard medical treatment	7.37	0.01	17			17
PaCO2
	Baseline			post intervention
	mean	SD	N	mean	SD	N
IPV Group	57.6	4.5	16	53.5	2.3	16
Standard medical treatment	58	3	17			17
PaO2
	Baseline			post intervention
	mean	SD	N	mean	SD	N
IPV Group	56.9	3	16	61	0.8	16
Standard medical treatment	56.7	3	17			17

## Sheet: Vargas 2009
Agreed
Study Identification
Sponsorship source	nil specified
Country	France
Setting	Intensive care unit
Comments	During a 13-month period, all COPD patients who were intubated and needed weaning from mechanical ventilation were screened after extubation.
Authors name	Frederic Vargas
Institution	Département de Réanimation Médicale, Hôpital Pellegrin Tripode Laboratoire de Physiologie EA 518, Université Victor Segalen
Email	frederic.vargas@chu-bordeaux.fr
Address	Département de Réanimation Médicale, Hôpital Pellegrin, 33076 Bordeaux Cedex, France
Methods
Design	Prospective cohort study
Group
Population
Inclusion criteria	Patients with COPD were studied 1 hour after extubation Clinical stability defined by: respiratory frequency below 30/min lack of hypercapnic respiratory acidosis with a pH of more than 7.35.
Exclusion criteria	Exclusion criteria were as follows: requirement for emergency intubation for cardiopulmonary resuscitation respiratory arrest Glasgow coma scale ≤8 hemodynamic instability defined as a systolic blood pressure of less than 80 mm Hg or evidence on electrocardiography of ischemia or clinically significant ventricular arrhythmias failure of more than 2 additional organs tracheotomy, pneumothorax, fac…
Group differences	N/A as there is only one group so baseline data served as control pr reference point
COPD subjects post extubation	The EFL and the airway occlusion pressure after 0.1 second (P0.1) were measured at the first hour after extubation. In COPD patients with EFL, an IPV session of 30 minutes was promptly performed by a physiotherapist accustomed to the technique.
	IPV Group	Overall
Age	63+/- 8
Male	15	15
FEV1 (% predicted)	33.4 +/- 6.7	33.4 +/- 6.7
BMI	26 +/- 3	26 +/- 3
SAPS II score	35.6 +/- 4.9	35.6 +/- 4.9
Primary diagnosis	COPD =19, Pneumonia =1, Heart failure=1, Post op = 2, Other = 2	COPD =19, Pneumonia =1, Heart failure=1, Post op = 2, Other = 2
Interventions
	IPV Group
All the 25 patients were assigned to IPV group (no control or comaparatior). Patients were their own control. Outcomes were compared before and after the IPV intervention.	IPV session was performed by the trained therapist and delivered to the patient through a full-face mask. via IPV1device (Percussionaire) . The frequency of the percussion was 250/min, and the peak pressure was initially set at 20 cm H2O. Frequency and peak pressure were adjusted for each patient to improve comfort and to be certain that the entire thorax was being percussed by visualisation of e…
Outcomes
PaO2
	Before IPV			After IPV
	mean	SD	N	mean	SD	N
IPV Group	62.25	3	25	66	3	25
SpO2
	Before IPV			After IPV
	mean	SD	N	mean	SD	N
IPV Group	90	2	25	93	3	25
PaCO2
	Before IPV			After IPV
	mean	SD	N	mean	SD	N
IPV Group	55.12	3.75	25	52	2.25	25
Respiratory rate
	Before IPV			After IPV
	mean	SD	N	mean	SD	N
IPV Group	22.6	2.3	25	21.4	1.7	25
pH
	Before IPV			After IPV
	mean	SD	N	mean	SD	N
IPV Group	7.39	0.01	25	7.4	0.01	25
Expiratory flow rate
	Before IPV			After IPV
	mean	SD	N	mean	SD	N
IPV Group	65.4	18.2	25	34.4	24.2	25
Anwar Hassan
Study Identification
Sponsorship source	None
Country	France
Setting	Intensive care unit
Comments	25 COPD patients with expiratory flow limitations were treated with IPV 30 min post-extubation. EFL was measured pre and post IPV intervention. Also PaO2, PaCO2, pH and respiratory rate were measured.
Authors name	Frederic Vargas
Institution	Hospital Pellegrin
Email	frederic.vargas@chu-bordeaux.fr
Address	Département de Réanimation Médicale, Hôpital Pellegrin, 33076 Bordeaux Cedex, France
Methods
Design	Single arm non-randomised trial
Group
Population
Inclusion criteria	Clinically stable COPD patients - Respiratory rate < 30/min - Lack of hypercapnia - pH >7.35
Exclusion criteria	Requirement for emergency intubation for cardiopulmonary resuscitation Respiratory arrest, GCS ≤8, systolic blood pressure of < 80 mm Hg or Evidence on electrocardiography of ischemia or Clinically significant ventricular arrhythmias, Failure of more than 2 additional organs Tracheotomy Pneumothorax Facial deformity, Recent history of oral or oesophageal or gastric surgery
Group differences	N/A as there is only one group so baseline data served as control pr reference point
COPD subjects post extubation	25 COPD patients with expiratory flow limitation were recruited post extubation
	IPV Group	Overall
Age	63+/- 8	63+/- 8
Male	15	15
FEV1 (% predicted)	33.4 +/- 6.7	33.4 +/- 6.7
BMI	26 +/- 3	26 +/- 3
SAPS II score	35.6 +/- 4.9	35.6 +/- 4.9
Primary diagnosis	COPD =19, Pneumonia =1, Heart failure=1, Post op = 2, Other = 2	COPD =19, Pneumonia =1, Heart failure=1, Post op = 2, Other = 2
Interventions
	IPV Group
All the 25 patients were assigned to IPV group (no control or comaparatior). Patients were their own control. Outcomes were compared before and after the IPV intervention.	IPV session was performed by the trained therapist and delivered to the patient through a full-face mask. via IPV1device (Percussionaire) . The frequency of the percussion was 250/min, and the peak pressure was initially set at 20 cm H2O. Frequency and peak pressure were adjusted for each patient to improve comfort and to be certain that the entire thorax was being percussed by visualisation of e…
Outcomes
PaO2
	Before IPV			After IPV
	mean	SD	N	mean	SD	N
IPV Group	62.2	3	25	66	3	25
SpO2
	Before IPV			After IPV
	mean	SD	N	mean	SD	N
IPV Group	90	2	25	93	3	25
PaCO2
	Before IPV			After IPV
	mean	SD	N	mean	SD	N
IPV Group	55.12	3.75	25	52	2.25	25
Respiratory rate
	Before IPV			After IPV
	mean	SD	N	mean	SD	N
IPV Group	22.6	2.3	25	21.4	1.7	25
pH
	Before IPV			After IPV
	mean	SD	N	mean	SD	N
IPV Group	7.39	0.01	25	7.4	0.01	25
Expiratory flow rate
	Before IPV			After IPV
	mean	SD	N	mean	SD	N
IPV Group	65.4	18.2	25	34.4	24.2	25
William Lai
Study Identification
Sponsorship source	nil specified
Country	France
Setting	Critical care
Comments	During a 13-month period, all COPD patients who were intubated and needed weaning from mechanical ventilation were screened after extubation.
Authors name
Institution	Département de Réanimation Médicale, Hôpital Pellegrin Tripode Laboratoire de Physiologie EA 518, Université Victor Segalen
Email	frederic.vargas@chu-bordeaux.fr
Address	33076 Bordeaux Cedex, France
Methods
Design	Prospective cohort study
Group
Population
Inclusion criteria	Patients with COPD were studied 1 hour after extubation Clinical stability defined by: respiratory frequency below 30/min lack of hypercapnic respiratory acidosis with a pH of more than 7.35.
Exclusion criteria	Exclusion criteria were as follows: requirement for emergency intubation for cardiopulmonary resuscitation respiratory arrest Glasgow coma scale ≤8 hemodynamic instability defined as a systolic blood pressure of less than 80 mm Hg or evidence on electrocardiography of ischemia or clinically significant ventricular arrhythmias failure of more than 2 additional organs tracheotomy, pneumothorax, fac…
Group differences
COPD subjects post extubation	The EFL and the airway occlusion pressure after 0.1 second (P0.1) were measured at the first hour after extubation. In COPD patients with EFL, an IPV session of 30 minutes was promptly performed by a physiotherapist accustomed to the technique.
	IPV Group	Overall
Age	63 (8)
Male	15 (of 25)
FEV1 (% predicted)	33.4 (6.7)
BMI	26 (3)
SAPS II score	35.6 (4.9)
Primary diagnosis	see table 1. (19 acute on chronic COPD)
Interventions
	IPV Group
All the 25 patients were assigned to IPV group (no control or comaparatior). Patients were their own control. Outcomes were compared before and after the IPV intervention.
Outcomes
PaO2
	Before IPV			After IPV
	mean	SD	N	mean	SD	N
IPV Group	62.25	3	25	66	3	25
SpO2
	Before IPV			After IPV
	mean	SD	N	mean	SD	N
IPV Group	90	2	25	93	3	25
PaCO2
	Before IPV			After IPV
	mean	SD	N	mean	SD	N
IPV Group	55.12	3.75	25	52	2.25	25
Respiratory rate
	Before IPV			After IPV
	mean	SD	N	mean	SD	N
IPV Group	22.6	2.3	25	21.4	1.7	25
pH
	Before IPV			After IPV
	mean	SD	N	mean	SD	N
IPV Group	7.39	0.01	25	7.4	0.01	25
Expiratory flow rate
	Before IPV			After IPV
	mean	SD	N	mean	SD	N
IPV Group	65.4	18.2	25	34.4	24.2	25

## Sheet: Clini 2006
Agreed
Study Identification
Sponsorship source	Italian Ministry of University and Research and Agenzia Italiana del Farmaco
Country	Italy
Setting	Weaning Centre where patients were mechanically ventilated
Comments	Two regional centers in northern Italy (Ospedale Villa Pineta, Pavullo,and Fondazione Maugeri IRCCS, Lumezzane/Gussago)
Authors name	Enrico M. Clini
Institution	University of Modena-Reggio Emilia, Department of Pulmonary rehabilitation, Modena, Italy
Email	clini.enrico@unimore.it
Address	University of Modena-Reggio Emilia, Section of Respiratory Diseases, Department of Oncology, Hematology and Pneumonology, Modena, Italy
Methods
Design	Randomized controlled trial
Group
Population
Inclusion criteria	All the patients admitted for weaning who successfully passed the spontaneous breathing trial were considered for eligibility Patients had been on spontaneous unassisted breathing for at least 72 h, were stable and conscious, were able to adhere to active physiotherapy treatment, and showed excessive production (more than >40ml/day) and retention of secretion.
Exclusion criteria	Haemodynamic instability (including major cardiac arrhythmias) Altered sensorium Reconnection to the ventilator within 72 hours Need of continuous sedatives Need of continuous vasopressors Refused to participate Technical problems
Group differences	The two groups did not differ significantly in anthropometric or clinical data or in primary diagnosis.
	Control Group (CPT)	Intervention Group (CPT+ IPV)	Overall
Interventions
	Control Group (CPT)	Intervention Group (CPT+ IPV)
IPV group received two 25- to 30-min sessions of IPV at rates of 225 cycles. .	Chest physiotherapy was performed by skilled respiratory therapists unaware of the study’s purposes. Procedures were performed according the suggested evidence and best practice (Stiller et al 2000).	IPV was delivered for 10 min twice a day immediately before the chest physiotherapy (1 hour twice a day) by IMP2 ventilator. The machine was connected by its circuit through the external opening of the cannula while the cuff was deflated, thus allowing the patient to breathe.Frequency ranged between 200 to 300 cycles (Av 250).
Outcomes
PaO2/FiO2 ratio
	T0			T5			T10			T15
	mean	SD	N	mean	SD	N	mean	SD	N	mean	SD	N
Control Group (CPT)	240	34	22	245	55	21	252	47	21	255	38	21
Intervention Group (CPT+ IPV)	238	51	24	284	96	23	280	54	23	289	52	23
PaO2
	T0 Baseline			T5			T10			T15
	mean	SD	N	mean	SD	N	mean	SD	N	mean	SD	N
Control Group (CPT)	71	12	22	71	11	21	72	10	21	72	9	21
Intervention Group (CPT+ IPV)	69	8	24	76	18	23	74	10	23	76	9	23
Maximal expiratory pressure (MEP)
	T0 Baseline			T5			T10			T15
	mean	SD	N	mean	SD	N	mean	SD	N	mean	SD	N
Control Group (CPT)	32	13	21	30	14	21	32	15	21	34	15	21
Intervention Group (CPT+ IPV)	34	12	23	35	15	23	38	15	23	47	1	23
Pneumonia (nosocomial)
	T5		T10		T15
	n	N	n	N	n	N
Control Group (CPT)	5	21	3	21	2	21
Intervention Group (CPT+ IPV)	3	23	2	23	1	23
Atelectasis
	T5		T10		T15
	n	N	n	N	n	N
Control Group (CPT)	3	21	1	21	0	21
Intervention Group (CPT+ IPV)	2	23	1	23	0	23
Anwar Hassan
Study Identification
Sponsorship source	Supported by Italian Ministry of University and Research
Country	Italy
Setting	Weaning Centre where patients were mechanically ventilated
Comments
Authors name	Enrico M. Clini
Institution	University of Modena-Reggio Emilia, Department of Pulmonary rehabilitation, Modena, Italy
Email	clini.enrico@unimore.it
Address	University of Modena-Reggio Emilia, Section of Respiratory Diseases, Department of Oncology, Hematology and Pneumonology, Modena, Italy
Methods
Design	Randomized controlled trial
Group
Population
Inclusion criteria	All the patients admitted for weaning who successfully passed the spontaneous breathing trial were considered for eligibility Patients had been on spontaneous unassisted breathing for at least 72 h, were stable and conscious, were able to adhere to active physiotherapy treatment, and showed excessive production (more than >40ml/day) and retention of secretion.
Exclusion criteria	Patients with persistent alterations of the sensorium, Hemodynamic instability (including major cardiac arrhythmias), A need for vasopressors and/or sedatives, Instability of the respiratory system needing further ventilatory assistance
Group differences	Groups seemed similar in characteristics at baseline (Table 1)
	Control Group (CPT)	Intervention Group (CPT+ IPV)	Overall
Interventions
	Control Group (CPT)	Intervention Group (CPT+ IPV)
IPV group received two 25- to 30-min sessions of IPV at rates of 225 cycles. .	Usual chest physiotherapy was given for 1 hour twice a day by skilled physiotherapists (blinded).	IPV was delivered for 10 min twice a day immediately before the chest physiotherapy (1 hour twice a day) by IMP2 ventilator. The machine was connected by its circuit through the external opening of the cannula while the cuff was deflated, thus allowing the patient to breathe.Frequency ranged between 200 to 300 cycles (Av 250).
Outcomes
PaO2/FiO2 ratio
	T0			T5			T10			T15
	mean	SD	N	mean	SD	N	mean	SD	N	mean	SD	N
Control Group (CPT)	240	34	22	245	55	21	252	47	21	255	38	21
Intervention Group (CPT+ IPV)	238	51	24	284	96	23	280	54	23	289	52	23
PaO2
	T0 Baseline			T5			T10			T15
	mean	SD	N	mean	SD	N	mean	SD	N	mean	SD	N
Control Group (CPT)	71	12	22	71	11	21	72	10	21	72	9	21
Intervention Group (CPT+ IPV)	69	8	24	76	18	23	74	10	23	76	9	23
Maximal expiratory pressure (MEP)
	T0 Baseline			T5			T10			T15
	mean	SD	N	mean	SD	N	mean	SD	N	mean	SD	N
Control Group (CPT)	32	13	21	30	14	21	35	15	21	34	15	21
Intervention Group (CPT+ IPV)	34	12	23	35	15	23	38	15	23	47	1	23
Pneumonia (nosocomial)
	T5		T10		T15
	n	N	n	N	n	N
Control Group (CPT)	5	21	3	21	2	21
Intervention Group (CPT+ IPV)	3	23	2	23	1	23
Atelectasis
	T5		T10		T15
	n	N	n	N	n	N
Control Group (CPT)	3	21	1	21	0	21
Intervention Group (CPT+ IPV)	2	23	1	23	0	23
William Lai
Study Identification
Sponsorship source	Italian Ministry of University and Research and Agenzia Italiana del Farmaco
Country	Italy
Setting	Weaning center
Comments	Two regional centers in northern Italy (Ospedale Villa Pineta, Pavullo,and Fondazione Maugeri IRCCS, Lumezzane/Gussago)
Authors name	Enrico M. Clini
Institution	University of Modena, and Ospedale Villa Pineta, Department of Pulmonary Rehabilitation
Email	clini.enrico@unimore.it
Address	Gaiato 127, 41020 Pavullo, Italy
Methods
Design	Randomized controlled trial
Group
Population
Inclusion criteria	Be on spontaneous unassisted breathing for at least 72 h Stable and conscious Able to adhere to active physiotherapy treatment Showed excessive production (more than 40 ml/day) and retention of secretions. Tracheostoma retained due to their inability to take deep breaths, impaired cough reflex and a need of more than two suctions/day.
Exclusion criteria	Haemodynamic instability (including major cardiac arrhythmias) Altered sensorium Reconnection to the ventilator within 72 hours Need of continuous sedatives Need of continuous vasopressors Refused to participate Technical problems
Group differences	The two groups did not differ significantly in anthropometric or clinical data or in primary diagnosis.
	Control Group (CPT)	Intervention Group (CPT+ IPV)	Overall
Interventions
	Control Group (CPT)	Intervention Group (CPT+ IPV)
IPV group received two 25- to 30-min sessions of IPV at rates of 225 cycles. .	Chest physiotherapy was performed by skilled respiratory therapists unaware of the study’s purposes. Procedures were performed according the suggested evidence and best practice (Stiller et al 2000).	Intrapulmonary percussive ventilation was delivered immediately before the chest physiotherapy sequences 10 min twice/day in addition to chest physiotherapy.
Outcomes
PaO2/FiO2 ratio
	T0			T5			T10			T15
	mean	SD	N	mean	SD	N	mean	SD	N	mean	SD	N
Control Group (CPT)	240	34	22	245	55	21	252	47	21	255	38	21
Intervention Group (CPT+ IPV)	238	51	24	286	96	23	280	54	23	289	52	23
PaO2
	T0 Baseline			T5			T10			T15
	mean	SD	N	mean	SD	N	mean	SD	N	mean	SD	N
Control Group (CPT)	71	12	21	71	11	21	72	10	21	72	9	21
Intervention Group (CPT+ IPV)	69	8	23	76	18	23	74	10	23	76	9	23
Maximal expiratory pressure (MEP)
	T0 Baseline			T5			T10			T15
	mean	SD	N	mean	SD	N	mean	SD	N	mean	SD	N
Control Group (CPT)	32	13	21	30	14	21	32	15	21	34	15	21
Intervention Group (CPT+ IPV)	34	12	23	35	15	23	38	15	23	47	1	23
Pneumonia (nosocomial)
	T5		T10		T15
	n	N	n	N	n	N
Control Group (CPT)	5	21	3	21	2	21
Intervention Group (CPT+ IPV)	3	23	2	23	1	23
Atelectasis
	T5		T10		T15
	n	N	n	N	n	N
Control Group (CPT)	3	21	1	21	0	32
Intervention Group (CPT+ IPV)	2	23	1	23	0	23

## Sheet: Antonaglia 2006
Agreed
Study Identification
Sponsorship source	Not disclosed
Country	Italy
Setting	Intensive care Unit
Comments	Patients admitted with exacerbation of COPD
Authors name	Vittorio Antonaglia
Institution	Department of Perioperative Medicine,Intensive Care and Emergency, Cattinara Hospital, Tri-este University School of Medicine, Trieste, Italy, and Carlos Chagas Filho Institute of Biophysics, FederalUniversity of Rio de Janeiro, Rio de Janeiro, Brazil
Email	v.antonaglia@libero.it
Address	epartment of Perioperative Medicine,Intensive Care and Emergency, Cattinara Hospital, Tri-este University School of Medicine, Trieste, Italy
Methods
Design	Historically controlled trial
Group
Population
Inclusion criteria	COPD diagnosis - clinical history, physical examination and chest radiography Admitted to ICU within a maximum of 12 hrs of admission to the emergency department Tachypneic with ar espiratory rate of >25 breaths/min pH of 7.10–7.35 PaCO2 >50 mm Hg. Additional criteria for enrollment were those proposed by Brochard et al. (2) and included an exacerbation of dyspnea lasting 2 wks and at least two o…
Exclusion criteria	a) a Glasgow Coma Scale score <8 b) failure of more than two additional organs; c) severe hemodynamic instability defined as systolic blood pressure <0 mm Hg d) electrocardiogram instability with evidence of ischemia or significant ventricular arrhythmia; and e) re-quirement for sudden intubation for cardio-pulmonary resuscitation. No patients received active humidification.
Group differences	The control group differed from the first solely on the interface between ventilator and airways (Phys group helmet; control group facial mask). Until discharge, two, one, and nine patients required intubation and mechanical ventilation (Phys, IPV, and con-trol groups, respectively) because of impairment of gas exchange (two patients) and intolerance to either the helmet (two patients) or the mas…
	IPV Group	Phys Group	Historical control	Overall
Interventions
	IPV Group	Phys Group	Historical control
IPV group received two 25- to 30-min sessions of IPV at rates of 225 cycles. .	Intrapulmonary percussive Ventilation plus NPPV via helmet. IPV group received two 25- to 30-min sessions of IPV at rates of 225 cycles. IPV was applied during spontaneous inspiration with a peak delivery pressure40 cm H2O. Two sessions per day was given.	Chest physiotherapy plus NPPV via helmet. Phys group underwent 25- to 30-min of standard respiratory physiotherapy (chest clapping, mobilization and postural drainage, and expiration with the glottis open). Two sessions per day was given.	NPPV via face mask plus Chest physiotherapy
Outcomes
Intubation
	Pre		Post
	n	N	n	N
IPV Group	7	20	7	20
Phys Group	7	20	7	20
Historical control	21	40	21	40
Duration of mechanical ventilation
	Pre			Post
	median	lwr quart	uppr quart	median	lwr quart	uppr quart
IPV Group
Phys Group
Historical control
ICU length of stay
	At discharge
	median	lwr quart	uppr quart
IPV Group
Phys Group
Historical control
Sepsis and Pneumonia
	Post
	%	N
IPV Group	10	20
Phys Group	20	20
Historical control	28	40
Oxygenation PaO2/FiO2 ratio on admission and discharge
	On admission			At discharge
	mean	SD	N	mean	SD	N
IPV Group	274	14.8	20	274	14.8	20
Phys Group	218	34.2	20	218	34.2	20
Historical control	237	20	40	237	20	20
PaCO2 at discharge
	Baseline			At discharge
	mean	SD	N	mean	SD	N
IPV Group	58	5.4	20	58	5.4	20
Phys Group	64	5.2	20		5.2	20
Historical control	67	4	40	67	4	40
Respiratory rate
	On admission			At discharge
	median	lwr quart	uppr quart	median	lwr quart	uppr quart
IPV Group	33	30	35	24	22	24
Phys Group	31	29	33	25	24	26
Historical control	33	29	34	24	23	25
Anwar Hassan
Study Identification
Sponsorship source	Not disclosed
Country	Italy
Setting	Intensive care Unit
Comments	Patients admitted with exacerbation of COPD
Authors name	Vittorio Antonaglia
Institution	Department of Perioperative Medicine,Intensive Care and Emergency, Cattinara Hospital, Tri-este University School of Medicine, Trieste, Italy, and Carlos Chagas Filho Institute of Biophysics, FederalUniversity of Rio de Janeiro, Rio de Janeiro, Brazil
Email	v.antonaglia@libero.it
Address	epartment of Perioperative Medicine,Intensive Care and Emergency, Cattinara Hospital, Tri-este University School of Medicine, Trieste, Italy
Methods
Design	Randomized controlled trial
Group
Population
Inclusion criteria	Patients with exacerbation of COPD admitted to ICU within a maximum of 12 hrs of admission to the emergency department Respiratory rate of25 breaths/min, A pH of 7.10–7.35, PaCO250 mm Hg Exacerbation of dyspnea lasting2 wks Additional criteria (At least two of the following); 1. respiratory rate30 breaths/min, 2. PaO245 mm Hg 3. Arterial pH7.35 after breathing at FIO20.35 for10 mins
Exclusion criteria	a) Glasgow Coma Scale score8; b) Failure of more than two additional organs; c) Severe hemodynamic instability defined as systolic blood pressure< 0 mm Hg; d) Electrocardiogram instability with evidence of ischemia or significant ventricular arrhythmia; and e) Requirement for sudden intubation for cardio-pulmonary resuscitation
Group differences	No differences in all three groups were reported
	IPV Group	Phys Group	Historical control	Overall
Interventions
	IPV Group	Phys Group	Historical control
IPV group received two 25- to 30-min sessions of IPV at rates of 225 cycles. .	Intrapulmonary percussive Ventilation plus NPPV via helmet. IPV group received two 25- to 30-min sessions of IPV at rates of 225 cycles. IPV was applied during spontaneous inspiration with a peak delivery pressure40 cm H2O. Two sessions per day was given.	Chest physiotherapy plus NPPV via helmet. Phys group underwent 25- to 30-min of standard respiratory physiotherapy (chest clapping, mobilization and postural drainage, and expiration with the glottis open). Two sessions per day was given.	NPPV via face mask plus Chest physiotherapy
Outcomes
Intubation
	Pre		Post
	n	N	n	N
IPV Group	0	20	7	20
Phys Group	0	20	7	20
Historical control	0	40	21	40
Duration of mechanical ventilation
	Pre			Post
	median	lwr quart	uppr quart	median	lwr quart	uppr quart
IPV Group	0	0	0	61	60	71
Phys Group	0	0	0	89	82	96
Historical control	0	0	0	87	75	91
ICU length of stay
	At discharge
	median	lwr quart	uppr quart
IPV Group	7	6	8
Phys Group	9	8	10
Historical control	10	9	11
Sepsis and Pneumonia
	Post
	%	N
IPV Group	10	20
Phys Group	20	20
Historical control	28	40
Oxygenation PaO2/FiO2 ratio on admission and discharge
	On admission			At discharge
	mean	SD	N	mean	SD	N
IPV Group	173	27.1	20	274	14.8	20
Phys Group	163	33.3	20	218	34.2	20
Historical control	181	29	40	237	20	20
PaCO2 at discharge
	Baseline			At discharge
	mean	SD	N	mean	SD	N
IPV Group	79	7	20	58	5.4	20
Phys Group	80	6.5	20	64	5.2	20
Historical control	78	5.6	40	67	4	40
Respiratory rate
	On admission			At discharge
	median	lwr quart	uppr quart	median	lwr quart	uppr quart
IPV Group	33	30	35	24	22	24
Phys Group	31	29	33	25	24	26
Historical control	33	29	34	24	23	25
William Lai
Study Identification
Sponsorship source	None disclosed
Country	Italy
Setting	Intensive care unit (ICU) of Cattinara Hospita
Comments
Authors name	Vittorio Antonaglia
Institution	Tri-este University School of Medicine
Email
Address
Methods
Design	Historically controlled trial
Group
Population
Inclusion criteria	COPD diagnosis - clinical history, physical examination and chest radiography Admitted to ICU within a maximum of 12 hrs of admission to the emergency department Tachypneic with ar espiratory rate of >25 breaths/min pH of 7.10–7.35 PaCO2 >50 mm Hg. Additional criteria for enrollment were those proposed by Brochard et al. (2) and included an exacerbation of dyspnea lasting 2 wks and at least two o…
Exclusion criteria	a) a Glasgow Coma Scale score <8 b) failure of more than two additional organs; c) severe hemodynamic instability defined as systolic blood pressure <0 mm Hg d) electrocardiogram instability with evidence of ischemia or significant ventricular arrhythmia; and e) re-quirement for sudden intubation for cardio-pulmonary resuscitation. No patients received active humidification.
Group differences	The control group differed from the first solely on the interface between ventilator and airways (Phys group helmet; control group facial mask). Until discharge, two, one, and nine patients required intubation and mechanical ventilation (Phys, IPV, and con-trol groups, respectively) because of impairment of gas exchange (two patients) and intolerance to either the helmet (two patients) or the mas…
	IPV Group	Phys Group	Historical control	Overall
Interventions
	IPV Group	Phys Group	Historical control
IPV group received two 25- to 30-min sessions of IPV at rates of 225 cycles. .
Outcomes
Intubation
	Pre		Post
	n	N	n	N
IPV Group	0	20	7	20
Phys Group	0	20	7	20
Historical control	0	40	21	40
Duration of mechanical ventilation
	Pre			Post
	median	lwr quart	uppr quart	median	lwr quart	uppr quart
IPV Group	0	0	0	61	60	71
Phys Group	0	0	0	89	82	96
Historical control	0	0	0	87	75	91
ICU length of stay
	At discharge
	median	lwr quart	uppr quart
IPV Group	7	6	8
Phys Group	9	8	10
Historical control	10	9	11
Sepsis and Pneumonia
	Post
	%	N
IPV Group	10	20
Phys Group	20	20
Historical control	28	40
Oxygenation PaO2/FiO2 ratio on admission and discharge
	On admission			At discharge
	mean	SD	N	mean	SD	N
IPV Group	173	27.1	20	274	14.8	20
Phys Group	163	33.3	20	218	34.2	20
Historical control	181	29	40	237	20	40
PaCO2 at discharge
	Baseline			At discharge
	mean	SD	N	mean	SD	N
IPV Group	79	7	20	58	5.4	20
Phys Group	80	6.5	20	64	5.2	20
Historical control	78	5.6	40	67	4	40
Respiratory rate
	On admission			At discharge
	median	lwr quart	uppr quart	median	lwr quart	uppr quart
IPV Group	33	30	35	24	22	24
Phys Group	31	29	33	25	24	26
Historical control	33	29	34	24	23	25
